# Supplementary material for: Clinical characteristics and severity of hand, foot, and mouth disease by virus serotype: A prospective hospital-based cohort study
Source: PLoS Negl Trop Dis. 2025 May 23;19(5):e0013039. doi: 10.1371/journal.pntd.0013039 (PMC12101662; doi:10.1371/journal.pntd.0013039)
Supplement: S1 File — (XLSX) [file pntd.0013039.s017.xlsx]

## Sheet: Fig1.data
Fig1
rash/ulcer	Serotypes	Location	Count	Proportion(%)
Mix	EV-A71	Hands	51	19.7674
Papulae	EV-A71	Hands	127	49.2248
Maculopapular	EV-A71	Hands	35	13.5659
Vesicle	EV-A71	Hands	5	1.93798
Needle-like	EV-A71	Hands	21	8.13953
No rash/ulcer	EV-A71	Hands	19	7.36434
Mix	CV-A4	Hands	2	3.38983
Papulae	CV-A4	Hands	28	47.4576
Maculopapular	CV-A4	Hands	4	6.77966
Vesicle	CV-A4	Hands	3	5.08475
Needle-like	CV-A4	Hands	5	8.47458
No rash/ulcer	CV-A4	Hands	17	28.8136
Mix	CV-A2	Hands	7	14.5833
Papulae	CV-A2	Hands	14	29.1667
Maculopapular	CV-A2	Hands	5	10.4167
Vesicle	CV-A2	Hands	1	2.08333
Needle-like	CV-A2	Hands	6	12.5
No rash/ulcer	CV-A2	Hands	15	31.25
Mix	CV-A10	Hands	9	11.3924
Papulae	CV-A10	Hands	42	53.1646
Maculopapular	CV-A10	Hands	9	11.3924
Vesicle	CV-A10	Hands	3	3.79747
Needle-like	CV-A10	Hands	5	6.32911
No rash/ulcer	CV-A10	Hands	11	13.9241
Mix	CV-A6	Hands	100	18.0505
Papulae	CV-A6	Hands	302	54.5126
Maculopapular	CV-A6	Hands	79	14.2599
Vesicle	CV-A6	Hands	30	5.41516
Needle-like	CV-A6	Hands	9	1.62455
No rash/ulcer	CV-A6	Hands	34	6.13718
Mix	CV-A16	Hands	75	21.8659
Papulae	CV-A16	Hands	176	51.312
Maculopapular	CV-A16	Hands	39	11.3703
Vesicle	CV-A16	Hands	16	4.66472
Needle-like	CV-A16	Hands	9	2.62391
No rash/ulcer	CV-A16	Hands	28	8.16327
Mix	other	Hands	57	13.3489
Papulae	other	Hands	215	50.3513
Maculopapular	other	Hands	44	10.3044
Vesicle	other	Hands	12	2.8103
Needle-like	other	Hands	29	6.79157
No rash/ulcer	other	Hands	70	16.3934
Mix	EV-A71	Feet	52	20.155
Papulae	EV-A71	Feet	128	49.6124
Maculopapular	EV-A71	Feet	36	13.9535
Vesicle	EV-A71	Feet	5	1.93798
Needle-like	EV-A71	Feet	22	8.52713
No rash/ulcer	EV-A71	Feet	15	5.81395
Mix	CV-A4	Feet	3	5.08475
Papulae	CV-A4	Feet	23	38.9831
Maculopapular	CV-A4	Feet	5	8.47458
Vesicle	CV-A4	Feet	2	3.38983
Needle-like	CV-A4	Feet	5	8.47458
No rash/ulcer	CV-A4	Feet	21	35.5932
Mix	CV-A2	Feet	7	14.5833
Papulae	CV-A2	Feet	18	37.5
Maculopapular	CV-A2	Feet	4	8.33333
Vesicle	CV-A2	Feet	0	0
Needle-like	CV-A2	Feet	7	14.5833
No rash/ulcer	CV-A2	Feet	12	25
Mix	CV-A10	Feet	12	15.1899
Papulae	CV-A10	Feet	43	54.4304
Maculopapular	CV-A10	Feet	12	15.1899
Vesicle	CV-A10	Feet	0	0
Needle-like	CV-A10	Feet	3	3.79747
No rash/ulcer	CV-A10	Feet	9	11.3924
Mix	CV-A6	Feet	98	17.6895
Papulae	CV-A6	Feet	284	51.2635
Maculopapular	CV-A6	Feet	81	14.6209
Vesicle	CV-A6	Feet	27	4.87365
Needle-like	CV-A6	Feet	13	2.34657
No rash/ulcer	CV-A6	Feet	51	9.20578
Mix	CV-A16	Feet	74	21.5743
Papulae	CV-A16	Feet	177	51.6035
Maculopapular	CV-A16	Feet	35	10.2041
Vesicle	CV-A16	Feet	14	4.08163
Needle-like	CV-A16	Feet	13	3.79009
No rash/ulcer	CV-A16	Feet	30	8.74636
Mix	other	Feet	58	13.5831
Papulae	other	Feet	222	51.9906
Maculopapular	other	Feet	40	9.36768
Vesicle	other	Feet	10	2.34192
Needle-like	other	Feet	32	7.49415
No rash/ulcer	other	Feet	65	15.2225
Mix	EV-A71	Mouth	6	2.32558
Papulae	EV-A71	Mouth	4	1.55039
Maculopapular	EV-A71	Mouth	2	0.775194
Vesicle	EV-A71	Mouth	204	79.0698
Needle-like	EV-A71	Mouth	1	0.387597
No rash/ulcer	EV-A71	Mouth	41	15.8915
Mix	CV-A4	Mouth	1	1.69492
Papulae	CV-A4	Mouth	0	0
Maculopapular	CV-A4	Mouth	1	1.69492
Vesicle	CV-A4	Mouth	56	94.9153
Needle-like	CV-A4	Mouth	0	0
No rash/ulcer	CV-A4	Mouth	1	1.69492
Mix	CV-A2	Mouth	0	0
Papulae	CV-A2	Mouth	0	0
Maculopapular	CV-A2	Mouth	0	0
Vesicle	CV-A2	Mouth	48	100
Needle-like	CV-A2	Mouth	0	0
No rash/ulcer	CV-A2	Mouth	0	0
Mix	CV-A10	Mouth	1	1.26582
Papulae	CV-A10	Mouth	1	1.26582
Maculopapular	CV-A10	Mouth	0	0
Vesicle	CV-A10	Mouth	76	96.2025
Needle-like	CV-A10	Mouth	0	0
No rash/ulcer	CV-A10	Mouth	1	1.26582
Mix	CV-A6	Mouth	9	1.62455
Papulae	CV-A6	Mouth	6	1.08303
Maculopapular	CV-A6	Mouth	2	0.361011
Vesicle	CV-A6	Mouth	513	92.5993
Needle-like	CV-A6	Mouth	0	0
No rash/ulcer	CV-A6	Mouth	24	4.33213
Mix	CV-A16	Mouth	8	2.33236
Papulae	CV-A16	Mouth	7	2.04082
Maculopapular	CV-A16	Mouth	1	0.291545
Vesicle	CV-A16	Mouth	315	91.8367
Needle-like	CV-A16	Mouth	0	0
No rash/ulcer	CV-A16	Mouth	12	3.49854
Mix	other	Mouth	2	0.468384
Papulae	other	Mouth	3	0.702576
Maculopapular	other	Mouth	0	0
Vesicle	other	Mouth	384	89.9297
Needle-like	other	Mouth	0	0
No rash/ulcer	other	Mouth	38	8.8993
Mix	EV-A71	Buttock	48	18.6047
Papulae	EV-A71	Buttock	115	44.5736
Maculopapular	EV-A71	Buttock	32	12.4031
Vesicle	EV-A71	Buttock	2	0.775194
Needle-like	EV-A71	Buttock	17	6.58915
No rash/ulcer	EV-A71	Buttock	44	17.0543
Mix	CV-A4	Buttock	6	10.1695
Papulae	CV-A4	Buttock	23	38.9831
Maculopapular	CV-A4	Buttock	3	5.08475
Vesicle	CV-A4	Buttock	0	0
Needle-like	CV-A4	Buttock	2	3.38983
No rash/ulcer	CV-A4	Buttock	25	42.3729
Mix	CV-A2	Buttock	6	12.5
Papulae	CV-A2	Buttock	17	35.4167
Maculopapular	CV-A2	Buttock	5	10.4167
Vesicle	CV-A2	Buttock	0	0
Needle-like	CV-A2	Buttock	8	16.6667
No rash/ulcer	CV-A2	Buttock	12	25
Mix	CV-A10	Buttock	7	8.86076
Papulae	CV-A10	Buttock	36	45.5696
Maculopapular	CV-A10	Buttock	9	11.3924
Vesicle	CV-A10	Buttock	0	0
Needle-like	CV-A10	Buttock	5	6.32911
No rash/ulcer	CV-A10	Buttock	22	27.8481
Mix	CV-A6	Buttock	87	15.704
Papulae	CV-A6	Buttock	255	46.0289
Maculopapular	CV-A6	Buttock	79	14.2599
Vesicle	CV-A6	Buttock	28	5.05415
Needle-like	CV-A6	Buttock	8	1.44404
No rash/ulcer	CV-A6	Buttock	97	17.509
Mix	CV-A16	Buttock	68	19.8251
Papulae	CV-A16	Buttock	176	51.312
Maculopapular	CV-A16	Buttock	35	10.2041
Vesicle	CV-A16	Buttock	12	3.49854
Needle-like	CV-A16	Buttock	11	3.207
No rash/ulcer	CV-A16	Buttock	41	11.9534
Mix	other	Buttock	42	9.83607
Papulae	other	Buttock	225	52.6932
Maculopapular	other	Buttock	40	9.36768
Vesicle	other	Buttock	13	3.0445
Needle-like	other	Buttock	19	4.44965
No rash/ulcer	other	Buttock	88	20.6089
Mix	EV-A71	Face	1	0.387597
Papulae	EV-A71	Face	1	0.387597
Maculopapular	EV-A71	Face	1	0.387597
Vesicle	EV-A71	Face	1	0.387597
Needle-like	EV-A71	Face	0	0
No rash/ulcer	EV-A71	Face	254	98.4496
Mix	CV-A4	Face	0	0
Papulae	CV-A4	Face	1	1.69492
Maculopapular	CV-A4	Face	1	1.69492
Vesicle	CV-A4	Face	0	0
Needle-like	CV-A4	Face	0	0
No rash/ulcer	CV-A4	Face	57	96.6102
Mix	CV-A2	Face	0	0
Papulae	CV-A2	Face	0	0
Maculopapular	CV-A2	Face	0	0
Vesicle	CV-A2	Face	0	0
Needle-like	CV-A2	Face	0	0
No rash/ulcer	CV-A2	Face	48	100
Mix	CV-A10	Face	1	1.26582
Papulae	CV-A10	Face	0	0
Maculopapular	CV-A10	Face	0	0
Vesicle	CV-A10	Face	0	0
Needle-like	CV-A10	Face	0	0
No rash/ulcer	CV-A10	Face	78	98.7342
Mix	CV-A6	Face	8	1.44404
Papulae	CV-A6	Face	16	2.88809
Maculopapular	CV-A6	Face	4	0.722022
Vesicle	CV-A6	Face	7	1.26354
Needle-like	CV-A6	Face	1	0.180505
No rash/ulcer	CV-A6	Face	518	93.5018
Mix	CV-A16	Face	0	0
Papulae	CV-A16	Face	6	1.74927
Maculopapular	CV-A16	Face	1	0.291545
Vesicle	CV-A16	Face	0	0
Needle-like	CV-A16	Face	0	0
No rash/ulcer	CV-A16	Face	336	97.9592
Mix	other	Face	3	0.702576
Papulae	other	Face	11	2.57611
Maculopapular	other	Face	2	0.468384
Vesicle	other	Face	0	0
Needle-like	other	Face	0	0
No rash/ulcer	other	Face	411	96.2529
Mix	EV-A71	Trunk	1	0.387597
Papulae	EV-A71	Trunk	5	1.93798
Maculopapular	EV-A71	Trunk	0	0
Vesicle	EV-A71	Trunk	0	0
Needle-like	EV-A71	Trunk	1	0.387597
No rash/ulcer	EV-A71	Trunk	251	97.2868
Mix	CV-A4	Trunk	0	0
Papulae	CV-A4	Trunk	4	6.77966
Maculopapular	CV-A4	Trunk	2	3.38983
Vesicle	CV-A4	Trunk	0	0
Needle-like	CV-A4	Trunk	0	0
No rash/ulcer	CV-A4	Trunk	53	89.8305
Mix	CV-A2	Trunk	1	2.08333
Papulae	CV-A2	Trunk	3	6.25
Maculopapular	CV-A2	Trunk	0	0
Vesicle	CV-A2	Trunk	0	0
Needle-like	CV-A2	Trunk	3	6.25
No rash/ulcer	CV-A2	Trunk	41	85.4167
Mix	CV-A10	Trunk	2	2.53165
Papulae	CV-A10	Trunk	3	3.79747
Maculopapular	CV-A10	Trunk	0	0
Vesicle	CV-A10	Trunk	1	1.26582
Needle-like	CV-A10	Trunk	1	1.26582
No rash/ulcer	CV-A10	Trunk	72	91.1392
Mix	CV-A6	Trunk	12	2.16606
Papulae	CV-A6	Trunk	33	5.95668
Maculopapular	CV-A6	Trunk	5	0.902527
Vesicle	CV-A6	Trunk	9	1.62455
Needle-like	CV-A6	Trunk	3	0.541516
No rash/ulcer	CV-A6	Trunk	492	88.8087
Mix	CV-A16	Trunk	2	0.58309
Papulae	CV-A16	Trunk	15	4.37318
Maculopapular	CV-A16	Trunk	1	0.291545
Vesicle	CV-A16	Trunk	0	0
Needle-like	CV-A16	Trunk	2	0.58309
No rash/ulcer	CV-A16	Trunk	323	94.1691
Mix	other	Trunk	4	0.936768
Papulae	other	Trunk	24	5.62061
Maculopapular	other	Trunk	4	0.936768
Vesicle	other	Trunk	0	0
Needle-like	other	Trunk	3	0.702576
No rash/ulcer	other	Trunk	392	91.8033
Mix	EV-A71	Upper limbs	2	0.775194
Papulae	EV-A71	Upper limbs	6	2.32558
Maculopapular	EV-A71	Upper limbs	0	0
Vesicle	EV-A71	Upper limbs	0	0
Needle-like	EV-A71	Upper limbs	0	0
No rash/ulcer	EV-A71	Upper limbs	250	96.8992
Mix	CV-A4	Upper limbs	0	0
Papulae	CV-A4	Upper limbs	3	5.08475
Maculopapular	CV-A4	Upper limbs	1	1.69492
Vesicle	CV-A4	Upper limbs	0	0
Needle-like	CV-A4	Upper limbs	1	1.69492
No rash/ulcer	CV-A4	Upper limbs	54	91.5254
Mix	CV-A2	Upper limbs	0	0
Papulae	CV-A2	Upper limbs	3	6.25
Maculopapular	CV-A2	Upper limbs	1	2.08333
Vesicle	CV-A2	Upper limbs	0	0
Needle-like	CV-A2	Upper limbs	1	2.08333
No rash/ulcer	CV-A2	Upper limbs	43	89.5833
Mix	CV-A10	Upper limbs	2	2.53165
Papulae	CV-A10	Upper limbs	1	1.26582
Maculopapular	CV-A10	Upper limbs	1	1.26582
Vesicle	CV-A10	Upper limbs	0	0
Needle-like	CV-A10	Upper limbs	1	1.26582
No rash/ulcer	CV-A10	Upper limbs	74	93.6709
Mix	CV-A6	Upper limbs	16	2.88809
Papulae	CV-A6	Upper limbs	25	4.51264
Maculopapular	CV-A6	Upper limbs	3	0.541516
Vesicle	CV-A6	Upper limbs	10	1.80505
Needle-like	CV-A6	Upper limbs	2	0.361011
No rash/ulcer	CV-A6	Upper limbs	498	89.8917
Mix	CV-A16	Upper limbs	4	1.16618
Papulae	CV-A16	Upper limbs	18	5.24781
Maculopapular	CV-A16	Upper limbs	1	0.291545
Vesicle	CV-A16	Upper limbs	1	0.291545
Needle-like	CV-A16	Upper limbs	2	0.58309
No rash/ulcer	CV-A16	Upper limbs	317	92.4198
Mix	other	Upper limbs	7	1.63934
Papulae	other	Upper limbs	19	4.44965
Maculopapular	other	Upper limbs	6	1.40515
Vesicle	other	Upper limbs	2	0.468384
Needle-like	other	Upper limbs	1	0.234192
No rash/ulcer	other	Upper limbs	392	91.8033
Mix	EV-A71	Lower limbs	6	2.32558
Papulae	EV-A71	Lower limbs	20	7.75194
Maculopapular	EV-A71	Lower limbs	3	1.16279
Vesicle	EV-A71	Lower limbs	0	0
Needle-like	EV-A71	Lower limbs	3	1.16279
No rash/ulcer	EV-A71	Lower limbs	226	87.5969
Mix	CV-A4	Lower limbs	0	0
Papulae	CV-A4	Lower limbs	5	8.47458
Maculopapular	CV-A4	Lower limbs	1	1.69492
Vesicle	CV-A4	Lower limbs	0	0
Needle-like	CV-A4	Lower limbs	0	0
No rash/ulcer	CV-A4	Lower limbs	53	89.8305
Mix	CV-A2	Lower limbs	0	0
Papulae	CV-A2	Lower limbs	4	8.33333
Maculopapular	CV-A2	Lower limbs	0	0
Vesicle	CV-A2	Lower limbs	0	0
Needle-like	CV-A2	Lower limbs	2	4.16667
No rash/ulcer	CV-A2	Lower limbs	42	87.5
Mix	CV-A10	Lower limbs	2	2.53165
Papulae	CV-A10	Lower limbs	2	2.53165
Maculopapular	CV-A10	Lower limbs	1	1.26582
Vesicle	CV-A10	Lower limbs	0	0
Needle-like	CV-A10	Lower limbs	2	2.53165
No rash/ulcer	CV-A10	Lower limbs	72	91.1392
Mix	CV-A6	Lower limbs	26	4.69314
Papulae	CV-A6	Lower limbs	35	6.31769
Maculopapular	CV-A6	Lower limbs	4	0.722022
Vesicle	CV-A6	Lower limbs	10	1.80505
Needle-like	CV-A6	Lower limbs	4	0.722022
No rash/ulcer	CV-A6	Lower limbs	475	85.7401
Mix	CV-A16	Lower limbs	12	3.49854
Papulae	CV-A16	Lower limbs	34	9.91254
Maculopapular	CV-A16	Lower limbs	1	0.291545
Vesicle	CV-A16	Lower limbs	1	0.291545
Needle-like	CV-A16	Lower limbs	4	1.16618
No rash/ulcer	CV-A16	Lower limbs	291	84.8397
Mix	other	Lower limbs	14	3.27869
Papulae	other	Lower limbs	38	8.8993
Maculopapular	other	Lower limbs	7	1.63934
Vesicle	other	Lower limbs	3	0.702576
Needle-like	other	Lower limbs	4	0.936768
No rash/ulcer	other	Lower limbs	361	84.5433

## Sheet: Fig2.data
Fig2
clinical outcomes	serotype	p	ul	ll
Risk of CNS complications	EV-A71	0.403101	0.462955	0.343246
Risk of CNS complications	CV-A4	0.169492	0.26723	0.0717529
Risk of CNS complications	CV-A2	0.125	0.220978	0.029022
Risk of CNS complications	CV-A10	0.101266	0.168825	0.0337066
Risk of CNS complications	CV-A6	0.0722022	0.0937545	0.0506498
Risk of CNS complications	CV-A16	0.0437318	0.0653734	0.0220902
Risk of requiring special treatment	EV-A71	0.457364	0.518153	0.396576
Risk of requiring special treatment	CV-A4	0.186441	0.287898	0.084983
Risk of requiring special treatment	CV-A2	0.125	0.220978	0.029022
Risk of requiring special treatment	CV-A10	0.101266	0.168825	0.0337066
Risk of requiring special treatment	CV-A6	0.0956679	0.120161	0.071175
Risk of requiring special treatment	CV-A16	0.0845481	0.11399	0.0551059
Risk of ICU admission	EV-A71	0.155039	0.206358	0.114279
Risk of ICU admission	CV-A4	0.0338983	0.122452	0.00410524
Risk of ICU admission	CV-A2	0	0.0768517	0
Risk of ICU admission	CV-A10	0.0379747	0.110978	0.00783129
Risk of ICU admission	CV-A6	0.0126354	0.0260337	0.00508008
Risk of ICU admission	CV-A16	0.0116618	0.0298589	0.00317745
Risk of LOS over 5 days	EV-A71	0.368217	0.427071	0.309363
Risk of LOS over 6 days	CV-A4	0.20339	0.308249	0.0985304
Risk of LOS over 7 days	CV-A2	0.104167	0.192819	0.0155143
Risk of LOS over 8 days	CV-A10	0.164557	0.247591	0.0815233
Risk of LOS over 9 days	CV-A6	0.144404	0.173674	0.115135
Risk of LOS over 10 days	CV-A16	0.12828	0.163669	0.0928908

## Sheet: Fig3.data
Fig3
Clinical test	OR	LowerCI	UpperCI	P value
Globulin	5.64	3.95	8.04	<0.0001
Blood glucose	2.46	1.86	3.25	<0.0001
S100 protein	2.44	1.23	4.82	0.011
Total protein	1.94	1.63	2.3	<0.0001
Platelet	1.58	1.35	1.85	<0.0001
Ratio of neutrophil to lymphocyte	1.33	1.15	1.54	0.0001
Serum chlorin	1.31	1.14	1.5	0.0001
Neutrophil	1.25	1.06	1.48	0.0082
Alanine transferase	1.24	1.09	1.41	0.0009
Neuron specific enolase	1.07	0.92	1.25	0.35
White blood cell	1.05	0.89	1.25	0.54
Creatine kinase-MB	1.05	0.93	1.18	0.43
C-reactive protein	0.91	0.75	1.11	0.36
Monocyte	0.79	0.65	0.96	0.016
Lymphocyte	0.78	0.65	0.95	0.011
Serum sodium	0.65	0.54	0.78	<0.0001
Eostrophil	0.29	0.19	0.44	<0.0001

## Sheet: S1 Fig_data
S1 Fig
week	1	2	3	4	5	6	7	8	9	10	11	12	13	14	15	16	17	18	19	20	21	22	23	24	25	26	27	28	29	30	31	32	33	34	35	36	37	38	39	40	41	42	43	44	45	46	47	48	49
Enrolled Nnumbers	1	7	12	8	9	7	13	38	48	63	78	55	70	71	72	77	51	71	69	69	43	60	42	34	39	33	35	27	32	43	37	40	37	35	35	46	48	55	40	30	34	34	19	18	18	8	4	7	5
Refused Nnumbers	2	1	4	2	3	10	5	7	9	10	13	20	22	26	26	21	15	32	16	20	15	24	26	25	19	17	18	21	8	16	24	14	14	12	6	6	11	17	16	8	14	11	11	12	13	10	13	3	7
[truncated: 3 more columns]

## Sheet: S3 Fig_data
S3 Fig
	Numburs Inpatient	Numburs Outpatient	Proportion Inpatient	Proportion Outpatient
EV-A71	258	35	14.5928	6.69216
CV-A6	554	219	31.3348	41.8738
CV-A16	343	184	19.4004	35.1816
CV-A10	79	14	4.46833	2.67686
CV-A4	59	2	3.3371	0.382409
CV-A2	48	0	2.71493	0
Other	427	69	24.1516	13.1931

## Sheet: S4Fig_data
	Days (Count)															S4 Fig
Serotype	Day 0	Day 1	Day 2	Day 3	Day 4	Day 5	Day 6	Day 7	Day 8	Day 9	Day 10					serotype	x	y
CV-A10	9	37	21	8	0	0	2	1	1	0	0					EV-A71	0.00587084	0.0659017
CV-A16	36	127	81	57	23	10	5	3	1	0	0					EV-A71	0.037182	0.0679451
CV-A2	7	26	11	1	2	0	0	1	0	0	0					EV-A71	0.0684932	0.0700212
CV-A4	10	31	8	5	2	0	0	2	0	1	0					EV-A71	0.0998043	0.0721187
CV-A6	50	254	136	76	22	8	0	3	0	1	1					EV-A71	0.131115	0.0742473
EV-A71	10	39	58	71	31	28	10	7	2	1	1					EV-A71	0.162427	0.0764056
other	27	126	105	81	44	17	9	10	2	4	1					EV-A71	0.193738	0.0785829
																EV-A71	0.225049	0.0807882
																EV-A71	0.25636	0.0830195
																EV-A71	0.287671	0.0852675
																EV-A71	0.318982	0.0875396
																EV-A71	0.350294	0.0898338
																EV-A71	0.381605	0.0921421
																EV-A71	0.412916	0.0944704
																EV-A71	0.444227	0.0968165
																EV-A71	0.475538	0.0991738
																EV-A71	0.506849	0.101547
																EV-A71	0.53816	0.103933
																EV-A71	0.569472	0.106327
																EV-A71	0.600783	0.108733
																EV-A71	0.632094	0.111147
																EV-A71	0.663405	0.113566
																EV-A71	0.694716	0.115991
																EV-A71	0.726027	0.11842
																EV-A71	0.757339	0.12085
																EV-A71	0.78865	0.123282
																EV-A71	0.819961	0.125713
																EV-A71	0.851272	0.128141
																EV-A71	0.882583	0.130566
																EV-A71	0.913894	0.132985
																EV-A71	0.945205	0.135398
																EV-A71	0.976517	0.137802
																EV-A71	1.00783	0.140195
																EV-A71	1.03914	0.142579
																EV-A71	1.07045	0.14495
																EV-A71	1.10176	0.147303
																EV-A71	1.13307	0.149644
																EV-A71	1.16438	0.151966
																EV-A71	1.19569	0.154266
																EV-A71	1.22701	0.156551
																EV-A71	1.25832	0.158811
																EV-A71	1.28963	0.161044
																EV-A71	1.32094	0.163258
																EV-A71	1.35225	0.165443
																EV-A71	1.38356	0.167595
																EV-A71	1.41487	0.169724
																EV-A71	1.44618	0.171819
																EV-A71	1.4775	0.173876
																EV-A71	1.50881	0.175907
																EV-A71	1.54012	0.177899
																EV-A71	1.57143	0.179847
																EV-A71	1.60274	0.181766
																EV-A71	1.63405	0.18364
																EV-A71	1.66536	0.185466
																EV-A71	1.69667	0.18726
																EV-A71	1.72798	0.189003
																EV-A71	1.7593	0.190693
																EV-A71	1.79061	0.192348
																EV-A71	1.82192	0.193946
																EV-A71	1.85323	0.195488
																EV-A71	1.88454	0.196989
																EV-A71	1.91585	0.198431
																EV-A71	1.94716	0.19981
																EV-A71	1.97847	0.201147
																EV-A71	2.00978	0.202419
																EV-A71	2.0411	0.203624
																EV-A71	2.07241	0.204783
																EV-A71	2.10372	0.205874
																EV-A71	2.13503	0.206893
																EV-A71	2.16634	0.207865
																EV-A71	2.19765	0.208763
																EV-A71	2.22896	0.209587
																EV-A71	2.26027	0.21036
																EV-A71	2.29159	0.211057
																EV-A71	2.3229	0.211676
																EV-A71	2.35421	0.212243
																EV-A71	2.38552	0.212731
																EV-A71	2.41683	0.213138
																EV-A71	2.44814	0.213492
																EV-A71	2.47945	0.213765
																EV-A71	2.51076	0.213957
																EV-A71	2.54207	0.214094
																EV-A71	2.57339	0.214149
																EV-A71	2.6047	0.214121
																EV-A71	2.63601	0.21404
																EV-A71	2.66732	0.213875
																EV-A71	2.69863	0.21363
																EV-A71	2.72994	0.21333
																EV-A71	2.76125	0.212949
																EV-A71	2.79256	0.212488
																EV-A71	2.82387	0.211974
																EV-A71	2.85519	0.211381
																EV-A71	2.8865	0.21071
																EV-A71	2.91781	0.209989
																EV-A71	2.94912	0.209192
																EV-A71	2.98043	0.208321
																EV-A71	3.01174	0.207402
																EV-A71	3.04305	0.206411
																EV-A71	3.07436	0.205352
																EV-A71	3.10568	0.204248
																EV-A71	3.13699	0.203077
																EV-A71	3.1683	0.201844
																EV-A71	3.19961	0.200569
																EV-A71	3.23092	0.199235
																EV-A71	3.26223	0.197844
																EV-A71	3.29354	0.196416
																EV-A71	3.32485	0.194936
																EV-A71	3.35616	0.193406
																EV-A71	3.38748	0.191845
																EV-A71	3.41879	0.190237
																EV-A71	3.4501	0.188589
																EV-A71	3.48141	0.186913
																EV-A71	3.51272	0.1852
																EV-A71	3.54403	0.183452
																EV-A71	3.57534	0.181684
																EV-A71	3.60665	0.179885
																EV-A71	3.63796	0.17806
																EV-A71	3.66928	0.176219
																EV-A71	3.70059	0.174355
																EV-A71	3.7319	0.172473
																EV-A71	3.76321	0.17058
																EV-A71	3.79452	0.168671
																EV-A71	3.82583	0.166751
																EV-A71	3.85714	0.164824
																EV-A71	3.88845	0.162889
																EV-A71	3.91977	0.160949
																EV-A71	3.95108	0.159006
																EV-A71	3.98239	0.157062
																EV-A71	4.0137	0.155117
																EV-A71	4.04501	0.153175
																EV-A71	4.07632	0.151235
																EV-A71	4.10763	0.149301
																EV-A71	4.13894	0.147371
																EV-A71	4.17025	0.145449
																EV-A71	4.20157	0.143536
																EV-A71	4.23288	0.14163
																EV-A71	4.26419	0.139736
																EV-A71	4.2955	0.137854
																EV-A71	4.32681	0.13598
																EV-A71	4.35812	0.134121
																EV-A71	4.38943	0.132276
																EV-A71	4.42074	0.130442
																EV-A71	4.45205	0.128623
																EV-A71	4.48337	0.126821
																EV-A71	4.51468	0.125029
																EV-A71	4.54599	0.123255
																EV-A71	4.5773	0.121497
																EV-A71	4.60861	0.119751
																EV-A71	4.63992	0.118022
																EV-A71	4.67123	0.116311
																EV-A71	4.70254	0.114611
																EV-A71	4.73386	0.112928
																EV-A71	4.76517	0.111263
																EV-A71	4.79648	0.109609
																EV-A71	4.82779	0.107972
																EV-A71	4.8591	0.106351
																EV-A71	4.89041	0.104742
																EV-A71	4.92172	0.103149
																EV-A71	4.95303	0.101573
																EV-A71	4.98434	0.100007
																EV-A71	5.01566	0.0984572
																EV-A71	5.04697	0.0969229
																EV-A71	5.07828	0.0953989
																EV-A71	5.10959	0.0938902
																EV-A71	5.1409	0.0923966
																EV-A71	5.17221	0.090913
																EV-A71	5.20352	0.0894442
																EV-A71	5.23483	0.0879902
																EV-A71	5.26614	0.0865459
																EV-A71	5.29746	0.0851161
																EV-A71	5.32877	0.0837009
																EV-A71	5.36008	0.0822953
																EV-A71	5.39139	0.0809042
																EV-A71	5.4227	0.0795276
																EV-A71	5.45401	0.0781607
																EV-A71	5.48532	0.0768083
																EV-A71	5.51663	0.0754707
																EV-A71	5.54795	0.0741428
																EV-A71	5.57926	0.0728298
																EV-A71	5.61057	0.0715318
																EV-A71	5.64188	0.0702439
																EV-A71	5.67319	0.0689713
																EV-A71	5.7045	0.0677141
																EV-A71	5.73581	0.0664673
																EV-A71	5.76712	0.0652363
																EV-A71	5.79843	0.0640213
																EV-A71	5.82975	0.0628171
																EV-A71	5.86106	0.0616291
																EV-A71	5.89237	0.0604577
																EV-A71	5.92368	0.0592975
																EV-A71	5.95499	0.058154
																EV-A71	5.9863	0.0570275
																EV-A71	6.01761	0.0559125
																EV-A71	6.04892	0.0548148
																EV-A71	6.08023	0.0537345
																EV-A71	6.11155	0.0526658
																EV-A71	6.14286	0.0516148
																EV-A71	6.17417	0.0505815
																EV-A71	6.20548	0.04956
																EV-A71	6.23679	0.0485562
																EV-A71	6.2681	0.0475703
																EV-A71	6.29941	0.0465963
																EV-A71	6.33072	0.04564
																EV-A71	6.36204	0.0447015
																EV-A71	6.39335	0.0437749
																EV-A71	6.42466	0.0428658
																EV-A71	6.45597	0.0419743
																EV-A71	6.48728	0.0410944
																EV-A71	6.51859	0.0402318
																EV-A71	6.5499	0.0393864
																EV-A71	6.58121	0.0385522
																EV-A71	6.61252	0.037735
																EV-A71	6.64384	0.0369343
																EV-A71	6.67515	0.0361445
																EV-A71	6.70646	0.0353711
																EV-A71	6.73777	0.0346135
																EV-A71	6.76908	0.0338665
																EV-A71	6.80039	0.033135
																EV-A71	6.8317	0.0324187
																EV-A71	6.86301	0.0317125
																EV-A71	6.89432	0.031021
																EV-A71	6.92564	0.030344
																EV-A71	6.95695	0.0296765
																EV-A71	6.98826	0.0290231
																EV-A71	7.01957	0.0283832
																EV-A71	7.05088	0.0277524
																EV-A71	7.08219	0.0271348
																EV-A71	7.1135	0.0265301
																EV-A71	7.14481	0.0259339
																EV-A71	7.17613	0.0253502
																EV-A71	7.20744	0.0247787
																EV-A71	7.23875	0.0242152
																EV-A71	7.27006	0.0236635
																EV-A71	7.30137	0.0231233
																EV-A71	7.33268	0.0225908
																EV-A71	7.36399	0.0220694
																EV-A71	7.3953	0.021559
																EV-A71	7.42661	0.0210558
																EV-A71	7.45793	0.0205633
																EV-A71	7.48924	0.0200812
																EV-A71	7.52055	0.019606
																EV-A71	7.55186	0.0191411
																EV-A71	7.58317	0.0186861
																EV-A71	7.61448	0.0182378
																EV-A71	7.64579	0.0177993
																EV-A71	7.6771	0.0173704
																EV-A71	7.70841	0.016948
																EV-A71	7.73973	0.0165351
																EV-A71	7.77104	0.0161315
																EV-A71	7.80235	0.0157341
																EV-A71	7.83366	0.015346
																EV-A71	7.86497	0.014967
																EV-A71	7.89628	0.014594
																EV-A71	7.92759	0.01423
																EV-A71	7.9589	0.0138749
																EV-A71	7.99022	0.0135257
																EV-A71	8.02153	0.0131853
																EV-A71	8.05284	0.0128535
																EV-A71	8.08415	0.0125275
																EV-A71	8.11546	0.0122101
																EV-A71	8.14677	0.0119011
																EV-A71	8.17808	0.0115977
																EV-A71	8.20939	0.0113026
																EV-A71	8.2407	0.0110158
																EV-A71	8.27202	0.0107343
																EV-A71	8.30333	0.010461
																EV-A71	8.33464	0.0101956
																EV-A71	8.36595	0.00993551
																EV-A71	8.39726	0.00968319
																EV-A71	8.42857	0.00943852
																EV-A71	8.45988	0.00919889
																EV-A71	8.49119	0.00896675
																EV-A71	8.5225	0.00874191
																EV-A71	8.55382	0.00852189
																EV-A71	8.58513	0.008309
																EV-A71	8.61644	0.00810303
																EV-A71	8.64775	0.00790161
																EV-A71	8.67906	0.00770692
																EV-A71	8.71037	0.00751874
																EV-A71	8.74168	0.00733483
																EV-A71	8.77299	0.0071572
																EV-A71	8.80431	0.00698563
																EV-A71	8.83562	0.00681802
																EV-A71	8.86693	0.00665622
																EV-A71	8.89824	0.00650001
																EV-A71	8.92955	0.00634743
																EV-A71	8.96086	0.00620018
																EV-A71	8.99217	0.006058
																EV-A71	9.02348	0.00591913
																EV-A71	9.05479	0.00578508
																EV-A71	9.08611	0.00565559
																EV-A71	9.11742	0.00552907
																EV-A71	9.14873	0.00540685
																EV-A71	9.18004	0.00528869
																EV-A71	9.21135	0.00517315
																EV-A71	9.24266	0.00506142
																EV-A71	9.27397	0.00495324
																EV-A71	9.30528	0.00484736
																EV-A71	9.33659	0.00474478
																EV-A71	9.36791	0.00464528
																EV-A71	9.39922	0.00454776
																EV-A71	9.43053	0.00445308
																EV-A71	9.46184	0.00436102
																EV-A71	9.49315	0.00427064
																EV-A71	9.52446	0.00418267
																EV-A71	9.55577	0.00409691
																EV-A71	9.58708	0.00401255
																EV-A71	9.6184	0.00393021
																EV-A71	9.64971	0.00384969
																EV-A71	9.68102	0.00377035
																EV-A71	9.71233	0.00369266
																EV-A71	9.74364	0.00361649
																EV-A71	9.77495	0.00354126
																EV-A71	9.80626	0.0034674
																EV-A71	9.83757	0.00339477
																EV-A71	9.86888	0.00332292
																EV-A71	9.9002	0.00325218
																EV-A71	9.93151	0.00318244
																EV-A71	9.96282	0.00311335
																EV-A71	9.99413	0.00304517
																CV-A6	0	0.160985
																CV-A6	0.0410959	0.166709
																CV-A6	0.0821918	0.172438
																CV-A6	0.123288	0.17815
																CV-A6	0.164384	0.18384
																CV-A6	0.205479	0.189498
																CV-A6	0.246575	0.195084
																CV-A6	0.287671	0.200607
																CV-A6	0.328767	0.206062
																CV-A6	0.369863	0.211411
																CV-A6	0.410959	0.216633
																CV-A6	0.452055	0.221745
																CV-A6	0.493151	0.226742
																CV-A6	0.534247	0.231538
																CV-A6	0.575342	0.236177
																CV-A6	0.616438	0.240663
																CV-A6	0.657534	0.244963
																CV-A6	0.69863	0.249009
																CV-A6	0.739726	0.252869
																CV-A6	0.780822	0.256539
																CV-A6	0.821918	0.259934
																CV-A6	0.863014	0.263072
																CV-A6	0.90411	0.265997
																CV-A6	0.945205	0.268704
																CV-A6	0.986301	0.271048
																CV-A6	1.0274	0.273163
																CV-A6	1.06849	0.275047
																CV-A6	1.10959	0.276644
																CV-A6	1.15068	0.277914
																CV-A6	1.19178	0.278948
																CV-A6	1.23288	0.279746
																CV-A6	1.27397	0.280201
																CV-A6	1.31507	0.280388
																CV-A6	1.35616	0.280345
																CV-A6	1.39726	0.280056
																CV-A6	1.43836	0.279425
																CV-A6	1.47945	0.278577
																CV-A6	1.52055	0.277517
																CV-A6	1.56164	0.276185
																CV-A6	1.60274	0.274593
																CV-A6	1.64384	0.27281
																CV-A6	1.68493	0.270839
																CV-A6	1.72603	0.268594
																CV-A6	1.76712	0.266171
																CV-A6	1.80822	0.263587
																CV-A6	1.84932	0.260824
																CV-A6	1.89041	0.257853
																CV-A6	1.93151	0.25475
																CV-A6	1.9726	0.25152
																CV-A6	2.0137	0.248128
																CV-A6	2.05479	0.244605
																CV-A6	2.09589	0.240986
																CV-A6	2.13699	0.237273
																CV-A6	2.17808	0.233429
																CV-A6	2.21918	0.229515
																CV-A6	2.26027	0.225537
																CV-A6	2.30137	0.221486
																CV-A6	2.34247	0.21737
																CV-A6	2.38356	0.213213
																CV-A6	2.42466	0.209021
																CV-A6	2.46575	0.204787
																CV-A6	2.50685	0.200532
																CV-A6	2.54795	0.196261
																CV-A6	2.58904	0.19198
																CV-A6	2.63014	0.187693
																CV-A6	2.67123	0.18341
																CV-A6	2.71233	0.179134
																CV-A6	2.75342	0.174871
																CV-A6	2.79452	0.17063
																CV-A6	2.83562	0.16641
																CV-A6	2.87671	0.162211
																CV-A6	2.91781	0.158055
																CV-A6	2.9589	0.153932
																CV-A6	3	0.149842
																CV-A6	3.0411	0.145793
																CV-A6	3.08219	0.141801
																CV-A6	3.12329	0.13785
																CV-A6	3.16438	0.133942
																CV-A6	3.20548	0.130096
																CV-A6	3.24658	0.126308
																CV-A6	3.28767	0.122568
																CV-A6	3.32877	0.118878
																CV-A6	3.36986	0.115271
																CV-A6	3.41096	0.111716
																CV-A6	3.45205	0.108216
																CV-A6	3.49315	0.104781
																CV-A6	3.53425	0.101424
																CV-A6	3.57534	0.0981232
																CV-A6	3.61644	0.0948788
																CV-A6	3.65753	0.0917181
																CV-A6	3.69863	0.0886243
																CV-A6	3.73973	0.0855886
																CV-A6	3.78082	0.0826158
																CV-A6	3.82192	0.0797332
																CV-A6	3.86301	0.0769095
																CV-A6	3.90411	0.0741447
																CV-A6	3.94521	0.0714568
																CV-A6	3.9863	0.0688457
																CV-A6	4.0274	0.0662931
																CV-A6	4.06849	0.063799
																CV-A6	4.10959	0.0613941
																CV-A6	4.15068	0.0590512
																CV-A6	4.19178	0.0567655
																CV-A6	4.23288	0.0545455
																CV-A6	4.27397	0.0524075
																CV-A6	4.31507	0.0503248
																CV-A6	4.35616	0.0482972
																CV-A6	4.39726	0.0463447
																CV-A6	4.43836	0.0444577
																CV-A6	4.47945	0.0426233
																CV-A6	4.52055	0.0408409
																CV-A6	4.56164	0.0391407
																CV-A6	4.60274	0.03749
																CV-A6	4.64384	0.0358884
																CV-A6	4.68493	0.0343463
																CV-A6	4.72603	0.032869
																CV-A6	4.76712	0.0314374
																CV-A6	4.80822	0.0300512
																CV-A6	4.84932	0.0287292
																CV-A6	4.89041	0.0274563
																CV-A6	4.93151	0.0262253
																CV-A6	4.9726	0.0250385
																CV-A6	5.0137	0.0239126
																CV-A6	5.05479	0.0228251
																CV-A6	5.09589	0.0217753
																CV-A6	5.13699	0.0207735
																CV-A6	5.17808	0.019818
																CV-A6	5.21918	0.0188968
																CV-A6	5.26027	0.0180094
																CV-A6	5.30137	0.017172
																CV-A6	5.34247	0.0163683
																CV-A6	5.38356	0.0155951
																CV-A6	5.42466	0.0148565
																CV-A6	5.46575	0.0141596
																CV-A6	5.50685	0.0134903
																CV-A6	5.54795	0.012848
																CV-A6	5.58904	0.0122419
																CV-A6	5.63014	0.0116665
																CV-A6	5.67123	0.0111153
																CV-A6	5.71233	0.0105878
																CV-A6	5.75342	0.0100969
																CV-A6	5.79452	0.00962745
																CV-A6	5.83562	0.0091791
																CV-A6	5.87671	0.00875585
																CV-A6	5.91781	0.00835936
																CV-A6	5.9589	0.00798139
																CV-A6	6	0.00762153
																CV-A6	6.0411	0.00728686
																CV-A6	6.08219	0.00697092
																CV-A6	6.12329	0.00667065
																CV-A6	6.16438	0.00638678
																CV-A6	6.20548	0.00612481
																CV-A6	6.24658	0.0058762
																CV-A6	6.28767	0.00564058
																CV-A6	6.32877	0.0054211
																CV-A6	6.36986	0.00521656
																CV-A6	6.41096	0.00502283
																CV-A6	6.45205	0.00483956
																CV-A6	6.49315	0.00467116
																CV-A6	6.53425	0.00451228
																CV-A6	6.57534	0.00436185
																CV-A6	6.61644	0.00422069
																CV-A6	6.65753	0.00409014
																CV-A6	6.69863	0.00396624
																CV-A6	6.73973	0.00384872
																CV-A6	6.78082	0.00373929
																CV-A6	6.82192	0.00363627
																CV-A6	6.86301	0.00353809
																CV-A6	6.90411	0.00344452
																CV-A6	6.94521	0.0033575
																CV-A6	6.9863	0.00327404
																CV-A6	7.0274	0.00319397
																CV-A6	7.06849	0.00311772
																CV-A6	7.10959	0.00304522
																CV-A6	7.15068	0.00297516
																CV-A6	7.19178	0.0029074
																CV-A6	7.23288	0.00284264
																CV-A6	7.27397	0.00277996
																CV-A6	7.31507	0.00271896
																CV-A6	7.35616	0.00265966
																CV-A6	7.39726	0.00260254
																CV-A6	7.43836	0.00254672
																CV-A6	7.47945	0.00249216
																CV-A6	7.52055	0.00243915
																CV-A6	7.56164	0.00238763
																CV-A6	7.60274	0.0023372
																CV-A6	7.64384	0.00228787
																CV-A6	7.68493	0.00224021
																CV-A6	7.72603	0.00219372
																CV-A6	7.76712	0.00214833
																CV-A6	7.80822	0.00210422
																CV-A6	7.84932	0.00206179
																CV-A6	7.89041	0.00202055
																CV-A6	7.93151	0.00198049
																CV-A6	7.9726	0.00194214
																CV-A6	8.0137	0.00190535
																CV-A6	8.05479	0.00186986
																CV-A6	8.09589	0.00183567
																CV-A6	8.13699	0.00180365
																CV-A6	8.17808	0.00177298
																CV-A6	8.21918	0.00174368
																CV-A6	8.26027	0.00171607
																CV-A6	8.30137	0.00169036
																CV-A6	8.34247	0.001666
																CV-A6	8.38356	0.001643
																CV-A6	8.42466	0.00162193
																CV-A6	8.46575	0.00160234
																CV-A6	8.50685	0.00158401
																CV-A6	8.54795	0.00156699
																CV-A6	8.58904	0.00155174
																CV-A6	8.63014	0.00153758
																CV-A6	8.67123	0.00152445
																CV-A6	8.71233	0.0015126
																CV-A6	8.75342	0.00150189
																CV-A6	8.79452	0.00149198
																CV-A6	8.83562	0.00148281
																CV-A6	8.87671	0.00147463
																CV-A6	8.91781	0.001467
																CV-A6	8.9589	0.00145983
																CV-A6	9	0.00145311
																CV-A6	9.0411	0.00144677
																CV-A6	9.08219	0.00144059
																CV-A6	9.12329	0.00143451
																CV-A6	9.16438	0.00142845
																CV-A6	9.20548	0.00142226
																CV-A6	9.24658	0.00141589
																CV-A6	9.28767	0.00140929
																CV-A6	9.32877	0.00140216
																CV-A6	9.36986	0.00139461
																CV-A6	9.41096	0.0013866
																CV-A6	9.45205	0.00137795
																CV-A6	9.49315	0.00136847
																CV-A6	9.53425	0.00135836
																CV-A6	9.57534	0.00134757
																CV-A6	9.61644	0.00133574
																CV-A6	9.65753	0.00132303
																CV-A6	9.69863	0.00130954
																CV-A6	9.73973	0.0012952
																CV-A6	9.78082	0.00127962
																CV-A6	9.82192	0.00126322
																CV-A6	9.86301	0.001246
																CV-A6	9.90411	0.00122772
																CV-A6	9.94521	0.0012084
																CV-A6	9.9863	0.0011883
																CV-A16	0.0136986	0.146704
																CV-A16	0.0410959	0.149917
																CV-A16	0.0684932	0.153127
																CV-A16	0.0958904	0.156333
																CV-A16	0.123288	0.159527
																CV-A16	0.150685	0.162715
																CV-A16	0.178082	0.165883
																CV-A16	0.205479	0.169034
																CV-A16	0.232877	0.172172
																CV-A16	0.260274	0.175272
																CV-A16	0.287671	0.178353
																CV-A16	0.315068	0.181407
																CV-A16	0.342466	0.184417
																CV-A16	0.369863	0.187401
																CV-A16	0.39726	0.190342
																CV-A16	0.424658	0.193235
																CV-A16	0.452055	0.196097
																CV-A16	0.479452	0.198894
																CV-A16	0.506849	0.201645
																CV-A16	0.534247	0.20436
																CV-A16	0.561644	0.206985
																CV-A16	0.589041	0.20957
																CV-A16	0.616438	0.212099
																CV-A16	0.643836	0.214541
																CV-A16	0.671233	0.216938
																CV-A16	0.69863	0.219257
																CV-A16	0.726027	0.221494
																CV-A16	0.753425	0.223683
																CV-A16	0.780822	0.225769
																CV-A16	0.808219	0.227785
																CV-A16	0.835616	0.229747
																CV-A16	0.863014	0.231582
																CV-A16	0.890411	0.233361
																CV-A16	0.917808	0.235064
																CV-A16	0.945205	0.236652
																CV-A16	0.972603	0.238181
																CV-A16	1	0.239612
																CV-A16	1.0274	0.240943
																CV-A16	1.05479	0.242215
																CV-A16	1.08219	0.243364
																CV-A16	1.10959	0.244433
																CV-A16	1.13699	0.24544
																CV-A16	1.16438	0.246304
																CV-A16	1.19178	0.247107
																CV-A16	1.21918	0.247828
																CV-A16	1.24658	0.248426
																CV-A16	1.27397	0.248964
																CV-A16	1.30137	0.2494
																CV-A16	1.32877	0.249735
																CV-A16	1.35616	0.250011
																CV-A16	1.38356	0.250168
																CV-A16	1.41096	0.250246
																CV-A16	1.43836	0.250267
																CV-A16	1.46575	0.250153
																CV-A16	1.49315	0.249983
																CV-A16	1.52055	0.249739
																CV-A16	1.54795	0.249385
																CV-A16	1.57534	0.248978
																CV-A16	1.60274	0.248482
																CV-A16	1.63014	0.247901
																CV-A16	1.65753	0.247269
																CV-A16	1.68493	0.246538
																CV-A16	1.71233	0.245743
																CV-A16	1.73973	0.244901
																CV-A16	1.76712	0.243952
																CV-A16	1.79452	0.242959
																CV-A16	1.82192	0.241908
																CV-A16	1.84932	0.240774
																CV-A16	1.87671	0.2396
																CV-A16	1.90411	0.238359
																CV-A16	1.93151	0.237057
																CV-A16	1.9589	0.235718
																CV-A16	1.9863	0.234308
																CV-A16	2.0137	0.232854
																CV-A16	2.0411	0.231367
																CV-A16	2.06849	0.229807
																CV-A16	2.09589	0.228219
																CV-A16	2.12329	0.226591
																CV-A16	2.15068	0.22491
																CV-A16	2.17808	0.223203
																CV-A16	2.20548	0.221455
																CV-A16	2.23288	0.219668
																CV-A16	2.26027	0.217859
																CV-A16	2.28767	0.216008
																CV-A16	2.31507	0.214131
																CV-A16	2.34247	0.212234
																CV-A16	2.36986	0.210297
																CV-A16	2.39726	0.208344
																CV-A16	2.42466	0.206369
																CV-A16	2.45205	0.204367
																CV-A16	2.47945	0.202351
																CV-A16	2.50685	0.200314
																CV-A16	2.53425	0.198258
																CV-A16	2.56164	0.196192
																CV-A16	2.58904	0.194106
																CV-A16	2.61644	0.192009
																CV-A16	2.64384	0.189904
																CV-A16	2.67123	0.187782
																CV-A16	2.69863	0.185654
																CV-A16	2.72603	0.183518
																CV-A16	2.75342	0.181373
																CV-A16	2.78082	0.179224
																CV-A16	2.80822	0.177069
																CV-A16	2.83562	0.174909
																CV-A16	2.86301	0.172747
																CV-A16	2.89041	0.170582
																CV-A16	2.91781	0.168416
																CV-A16	2.94521	0.16625
																CV-A16	2.9726	0.164084
																CV-A16	3	0.161919
																CV-A16	3.0274	0.159755
																CV-A16	3.05479	0.157596
																CV-A16	3.08219	0.155438
																CV-A16	3.10959	0.153286
																CV-A16	3.13699	0.151139
																CV-A16	3.16438	0.148996
																CV-A16	3.19178	0.146861
																CV-A16	3.21918	0.144732
																CV-A16	3.24658	0.142609
																CV-A16	3.27397	0.140498
																CV-A16	3.30137	0.138394
																CV-A16	3.32877	0.136298
																CV-A16	3.35616	0.134215
																CV-A16	3.38356	0.13214
																CV-A16	3.41096	0.130077
																CV-A16	3.43836	0.128028
																CV-A16	3.46575	0.125986
																CV-A16	3.49315	0.123962
																CV-A16	3.52055	0.12195
																CV-A16	3.54795	0.119947
																CV-A16	3.57534	0.117967
																CV-A16	3.60274	0.115996
																CV-A16	3.63014	0.114039
																CV-A16	3.65753	0.112104
																CV-A16	3.68493	0.110179
																CV-A16	3.71233	0.108273
																CV-A16	3.73973	0.106387
																CV-A16	3.76712	0.104512
																CV-A16	3.79452	0.102661
																CV-A16	3.82192	0.100826
																CV-A16	3.84932	0.099004
																CV-A16	3.87671	0.0972116
																CV-A16	3.90411	0.0954324
																CV-A16	3.93151	0.0936707
																CV-A16	3.9589	0.0919359
																CV-A16	3.9863	0.0902148
																CV-A16	4.0137	0.0885167
																CV-A16	4.0411	0.0868419
																CV-A16	4.06849	0.0851812
																CV-A16	4.09589	0.0835492
																CV-A16	4.12329	0.0819365
																CV-A16	4.15068	0.0803383
																CV-A16	4.17808	0.0787745
																CV-A16	4.20548	0.0772255
																CV-A16	4.23288	0.0756964
																CV-A16	4.26027	0.0741973
																CV-A16	4.28767	0.0727132
																CV-A16	4.31507	0.0712544
																CV-A16	4.34247	0.0698209
																CV-A16	4.36986	0.0684026
																CV-A16	4.39726	0.0670148
																CV-A16	4.42466	0.0656473
																CV-A16	4.45205	0.0642951
																CV-A16	4.47945	0.0629785
																CV-A16	4.50685	0.061677
																CV-A16	4.53425	0.0603959
																CV-A16	4.56164	0.0591451
																CV-A16	4.58904	0.0579093
																CV-A16	4.61644	0.0566987
																CV-A16	4.64384	0.055513
																CV-A16	4.67123	0.0543422
																CV-A16	4.69863	0.053201
																CV-A16	4.72603	0.0520793
																CV-A16	4.75342	0.0509723
																CV-A16	4.78082	0.049899
																CV-A16	4.80822	0.04884
																CV-A16	4.83562	0.0478001
																CV-A16	4.86301	0.0467883
																CV-A16	4.89041	0.0457903
																CV-A16	4.91781	0.0448154
																CV-A16	4.94521	0.0438631
																CV-A16	4.9726	0.0429243
																CV-A16	5	0.0420121
																CV-A16	5.0274	0.0411173
																CV-A16	5.05479	0.0402355
																CV-A16	5.08219	0.0393834
																CV-A16	5.10959	0.0385438
																CV-A16	5.13699	0.0377208
																CV-A16	5.16438	0.0369221
																CV-A16	5.19178	0.0361353
																CV-A16	5.21918	0.0353683
																CV-A16	5.24658	0.0346205
																CV-A16	5.27397	0.033884
																CV-A16	5.30137	0.03317
																CV-A16	5.32877	0.0324705
																CV-A16	5.35616	0.0317818
																CV-A16	5.38356	0.0311178
																CV-A16	5.41096	0.0304641
																CV-A16	5.43836	0.0298239
																CV-A16	5.46575	0.0292036
																CV-A16	5.49315	0.0285929
																CV-A16	5.52055	0.0279983
																CV-A16	5.54795	0.027419
																CV-A16	5.57534	0.0268489
																CV-A16	5.60274	0.0262967
																CV-A16	5.63014	0.025756
																CV-A16	5.65753	0.0252239
																CV-A16	5.68493	0.0247112
																CV-A16	5.71233	0.0242065
																CV-A16	5.73973	0.0237124
																CV-A16	5.76712	0.0232338
																CV-A16	5.79452	0.0227626
																CV-A16	5.82192	0.0223038
																CV-A16	5.84932	0.0218569
																CV-A16	5.87671	0.021417
																CV-A16	5.90411	0.0209907
																CV-A16	5.93151	0.0205731
																CV-A16	5.9589	0.0201621
																CV-A16	5.9863	0.0197658
																CV-A16	6.0137	0.0193754
																CV-A16	6.0411	0.0189931
																CV-A16	6.06849	0.0186223
																CV-A16	6.09589	0.0182571
																CV-A16	6.12329	0.017901
																CV-A16	6.15068	0.0175537
																CV-A16	6.17808	0.0172116
																CV-A16	6.20548	0.0168795
																CV-A16	6.23288	0.0165539
																CV-A16	6.26027	0.016233
																CV-A16	6.28767	0.0159229
																CV-A16	6.31507	0.015617
																CV-A16	6.34247	0.0153171
																CV-A16	6.36986	0.0150254
																CV-A16	6.39726	0.0147378
																CV-A16	6.42466	0.0144568
																CV-A16	6.45205	0.0141821
																CV-A16	6.47945	0.0139111
																CV-A16	6.50685	0.0136473
																CV-A16	6.53425	0.0133881
																CV-A16	6.56164	0.0131323
																CV-A16	6.58904	0.0128842
																CV-A16	6.61644	0.0126391
																CV-A16	6.64384	0.0123982
																CV-A16	6.67123	0.0121631
																CV-A16	6.69863	0.011931
																CV-A16	6.72603	0.0117035
																CV-A16	6.75342	0.0114805
																CV-A16	6.78082	0.0112602
																CV-A16	6.80822	0.0110449
																CV-A16	6.83562	0.0108329
																CV-A16	6.86301	0.0106233
																CV-A16	6.89041	0.0104192
																CV-A16	6.91781	0.0102172
																CV-A16	6.94521	0.0100182
																CV-A16	6.9726	0.00982342
																CV-A16	7	0.0096307
																CV-A16	7.0274	0.00944134
																CV-A16	7.05479	0.00925521
																CV-A16	7.08219	0.00907099
																CV-A16	7.10959	0.00889048
																CV-A16	7.13699	0.00871234
																CV-A16	7.16438	0.00853598
																CV-A16	7.19178	0.00836362
																CV-A16	7.21918	0.00819291
																CV-A16	7.24658	0.0080244
																CV-A16	7.27397	0.00785908
																CV-A16	7.30137	0.00769532
																CV-A16	7.32877	0.00753412
																CV-A16	7.35616	0.00737542
																CV-A16	7.38356	0.00721819
																CV-A16	7.41096	0.00706387
																CV-A16	7.43836	0.00691144
																CV-A16	7.46575	0.00676041
																CV-A16	7.49315	0.00661262
																CV-A16	7.52055	0.00646617
																CV-A16	7.54795	0.00632152
																CV-A16	7.57534	0.00617952
																CV-A16	7.60274	0.00603883
																CV-A16	7.63014	0.00590031
																CV-A16	7.65753	0.00576392
																CV-A16	7.68493	0.00562881
																CV-A16	7.71233	0.00549623
																CV-A16	7.73973	0.00536532
																CV-A16	7.76712	0.00523566
																CV-A16	7.79452	0.00510889
																CV-A16	7.82192	0.00498334
																CV-A16	7.84932	0.00485943
																CV-A16	7.87671	0.00473797
																CV-A16	7.90411	0.00461771
																CV-A16	7.93151	0.00449948
																CV-A16	7.9589	0.00438327
																CV-A16	7.9863	0.00426825
																CV-A16	8.0137	0.00415565
																CV-A16	8.0411	0.00404464
																CV-A16	8.06849	0.00393483
																CV-A16	8.09589	0.00382782
																CV-A16	8.12329	0.00372199
																CV-A16	8.15068	0.00361776
																CV-A16	8.17808	0.00351591
																CV-A16	8.20548	0.00341526
																CV-A16	8.23288	0.00331658
																CV-A16	8.26027	0.00321988
																CV-A16	8.28767	0.00312437
																CV-A16	8.31507	0.00303122
																CV-A16	8.34247	0.00293965
																CV-A16	8.36986	0.00284925
																CV-A16	8.39726	0.00276161
																CV-A16	8.42466	0.00267513
																CV-A16	8.45205	0.00259022
																CV-A16	8.47945	0.00250764
																CV-A16	8.50685	0.00242623
																CV-A16	8.53425	0.00234675
																CV-A16	8.56164	0.00226919
																CV-A16	8.58904	0.00219278
																CV-A16	8.61644	0.00211867
																CV-A16	8.64384	0.00204607
																CV-A16	8.67123	0.00197461
																CV-A16	8.69863	0.00190577
																CV-A16	8.72603	0.00183805
																CV-A16	8.75342	0.00177182
																CV-A16	8.78082	0.00170779
																CV-A16	8.80822	0.00164485
																CV-A16	8.83562	0.00158372
																CV-A16	8.86301	0.00152439
																CV-A16	8.89041	0.00146612
																CV-A16	8.91781	0.00140996
																CV-A16	8.94521	0.00135519
																CV-A16	8.9726	0.00130146
																CV-A16	9	0.00125011
																CV-A16	9.0274	0.00119977
																CV-A16	9.05479	0.00115075
																CV-A16	9.08219	0.0011037
																CV-A16	9.10959	0.00105761
																CV-A16	9.13699	0.00101313
																CV-A16	9.16438	0.000970197
																CV-A16	9.19178	0.000928196
																CV-A16	9.21918	0.00088802
																CV-A16	9.24658	0.000849029
																CV-A16	9.27397	0.000810925
																CV-A16	9.30137	0.000774836
																CV-A16	9.32877	0.000739583
																CV-A16	9.35616	0.000705447
																CV-A16	9.38356	0.000672934
																CV-A16	9.41096	0.000641213
																CV-A16	9.43836	0.0006108
																CV-A16	9.46575	0.000581649
																CV-A16	9.49315	0.000553246
																CV-A16	9.52055	0.000526303
																CV-A16	9.54795	0.000500296
																CV-A16	9.57534	0.000474991
																CV-A16	9.60274	0.000451259
																CV-A16	9.63014	0.000428175
																CV-A16	9.65753	0.000405952
																CV-A16	9.68493	0.000384967
																CV-A16	9.71233	0.000364583
																CV-A16	9.73973	0.000345184
																CV-A16	9.76712	0.000326724
																CV-A16	9.79452	0.00030882
																CV-A16	9.82192	0.000291989
																CV-A16	9.84932	0.000275839
																CV-A16	9.87671	0.000260198
																CV-A16	9.90411	0.000245687
																CV-A16	9.93151	0.000231633
																CV-A16	9.9589	0.00021819
																CV-A16	9.9863	0.000205613
																CV-A10	0.0136986	0.175704
																CV-A10	0.0410959	0.179627
																CV-A10	0.0684932	0.183546
																CV-A10	0.0958904	0.187457
																CV-A10	0.123288	0.191351
																CV-A10	0.150685	0.195233
																CV-A10	0.178082	0.199087
																CV-A10	0.205479	0.202917
																CV-A10	0.232877	0.206727
																CV-A10	0.260274	0.210483
																CV-A10	0.287671	0.214212
																CV-A10	0.315068	0.217903
																CV-A10	0.342466	0.221529
																CV-A10	0.369863	0.225119
																CV-A10	0.39726	0.228648
																CV-A10	0.424658	0.232108
																CV-A10	0.452055	0.235524
																CV-A10	0.479452	0.238849
																CV-A10	0.506849	0.242106
																CV-A10	0.534247	0.245313
																CV-A10	0.561644	0.248393
																CV-A10	0.589041	0.251414
																CV-A10	0.616438	0.254358
																CV-A10	0.643836	0.257176
																CV-A10	0.671233	0.259929
																CV-A10	0.69863	0.262572
																CV-A10	0.726027	0.265099
																CV-A10	0.753425	0.267555
																CV-A10	0.780822	0.269865
																CV-A10	0.808219	0.272075
																CV-A10	0.835616	0.274208
																CV-A10	0.863014	0.276159
																CV-A10	0.890411	0.278028
																CV-A10	0.917808	0.27979
																CV-A10	0.945205	0.281385
																CV-A10	0.972603	0.282897
																CV-A10	1	0.284267
																CV-A10	1.0274	0.285493
																CV-A10	1.05479	0.286633
																CV-A10	1.08219	0.287597
																CV-A10	1.10959	0.288445
																CV-A10	1.13699	0.289204
																CV-A10	1.16438	0.289756
																CV-A10	1.19178	0.290219
																CV-A10	1.21918	0.290564
																CV-A10	1.24658	0.290731
																CV-A10	1.27397	0.290811
																CV-A10	1.30137	0.290743
																CV-A10	1.32877	0.290529
																CV-A10	1.35616	0.290229
																CV-A10	1.38356	0.289756
																CV-A10	1.41096	0.289171
																CV-A10	1.43836	0.2885
																CV-A10	1.46575	0.287635
																CV-A10	1.49315	0.286689
																CV-A10	1.52055	0.285635
																CV-A10	1.54795	0.284423
																CV-A10	1.57534	0.283133
																CV-A10	1.60274	0.281715
																CV-A10	1.63014	0.280174
																CV-A10	1.65753	0.27856
																CV-A10	1.68493	0.276804
																CV-A10	1.71233	0.274957
																CV-A10	1.73973	0.273041
																CV-A10	1.76712	0.270973
																CV-A10	1.79452	0.268843
																CV-A10	1.82192	0.266631
																CV-A10	1.84932	0.264302
																CV-A10	1.87671	0.261916
																CV-A10	1.90411	0.259439
																CV-A10	1.93151	0.256875
																CV-A10	1.9589	0.254262
																CV-A10	1.9863	0.251552
																CV-A10	2.0137	0.248782
																CV-A10	2.0411	0.245969
																CV-A10	2.06849	0.24306
																CV-A10	2.09589	0.240113
																CV-A10	2.12329	0.237117
																CV-A10	2.15068	0.234054
																CV-A10	2.17808	0.230959
																CV-A10	2.20548	0.227814
																CV-A10	2.23288	0.224624
																CV-A10	2.26027	0.221409
																CV-A10	2.28767	0.218147
																CV-A10	2.31507	0.214859
																CV-A10	2.34247	0.211552
																CV-A10	2.36986	0.208205
																CV-A10	2.39726	0.204845
																CV-A10	2.42466	0.201467
																CV-A10	2.45205	0.198069
																CV-A10	2.47945	0.194663
																CV-A10	2.50685	0.191244
																CV-A10	2.53425	0.187818
																CV-A10	2.56164	0.184389
																CV-A10	2.58904	0.180957
																CV-A10	2.61644	0.177526
																CV-A10	2.64384	0.174096
																CV-A10	2.67123	0.170675
																CV-A10	2.69863	0.16726
																CV-A10	2.72603	0.163853
																CV-A10	2.75342	0.160463
																CV-A10	2.78082	0.157083
																CV-A10	2.80822	0.153721
																CV-A10	2.83562	0.15038
																CV-A10	2.86301	0.147052
																CV-A10	2.89041	0.143754
																CV-A10	2.91781	0.140478
																CV-A10	2.94521	0.137218
																CV-A10	2.9726	0.134002
																CV-A10	3	0.130805
																CV-A10	3.0274	0.127635
																CV-A10	3.05479	0.124508
																CV-A10	3.08219	0.121403
																CV-A10	3.10959	0.118336
																CV-A10	3.13699	0.11531
																CV-A10	3.16438	0.112309
																CV-A10	3.19178	0.109358
																CV-A10	3.21918	0.106443
																CV-A10	3.24658	0.103554
																CV-A10	3.27397	0.10073
																CV-A10	3.30137	0.0979341
																CV-A10	3.32877	0.0951764
																CV-A10	3.35616	0.0924774
																CV-A10	3.38356	0.0898082
																CV-A10	3.41096	0.0871892
																CV-A10	3.43836	0.0846216
																CV-A10	3.46575	0.0820849
																CV-A10	3.49315	0.0796109
																CV-A10	3.52055	0.0771795
																CV-A10	3.54795	0.0747799
																CV-A10	3.57534	0.0724557
																CV-A10	3.60274	0.0701642
																CV-A10	3.63014	0.0679162
																CV-A10	3.65753	0.065734
																CV-A10	3.68493	0.063585
																CV-A10	3.71233	0.0614912
																CV-A10	3.73973	0.0594528
																CV-A10	3.76712	0.0574478
																CV-A10	3.79452	0.0555094
																CV-A10	3.82192	0.0536156
																CV-A10	3.84932	0.051755
																CV-A10	3.87671	0.0499722
																CV-A10	3.90411	0.0482225
																CV-A10	3.93151	0.046517
																CV-A10	3.9589	0.0448775
																CV-A10	3.9863	0.0432708
																CV-A10	4.0137	0.0417186
																CV-A10	4.0411	0.0402205
																CV-A10	4.06849	0.0387547
																CV-A10	4.09589	0.037353
																CV-A10	4.12329	0.0359935
																CV-A10	4.15068	0.0346657
																CV-A10	4.17808	0.0334106
																CV-A10	4.20548	0.0321861
																CV-A10	4.23288	0.0310026
																CV-A10	4.26027	0.0298792
																CV-A10	4.28767	0.0287856
																CV-A10	4.31507	0.0277411
																CV-A10	4.34247	0.0267446
																CV-A10	4.36986	0.0257767
																CV-A10	4.39726	0.0248651
																CV-A10	4.42466	0.02399
																CV-A10	4.45205	0.0231423
																CV-A10	4.47945	0.0223567
																CV-A10	4.50685	0.0215969
																CV-A10	4.53425	0.0208716
																CV-A10	4.56164	0.0201962
																CV-A10	4.58904	0.0195452
																CV-A10	4.61644	0.0189344
																CV-A10	4.64384	0.0183623
																CV-A10	4.67123	0.0178131
																CV-A10	4.69863	0.0173085
																CV-A10	4.72603	0.0168324
																CV-A10	4.75342	0.0163777
																CV-A10	4.78082	0.0159707
																CV-A10	4.80822	0.0155831
																CV-A10	4.83562	0.0152214
																CV-A10	4.86301	0.0148967
																CV-A10	4.89041	0.0145898
																CV-A10	4.91781	0.0143121
																CV-A10	4.94521	0.014062
																CV-A10	4.9726	0.013828
																CV-A10	5	0.0136251
																CV-A10	5.0274	0.0134415
																CV-A10	5.05479	0.0132726
																CV-A10	5.08219	0.0131352
																CV-A10	5.10959	0.0130105
																CV-A10	5.13699	0.0129025
																CV-A10	5.16438	0.0128178
																CV-A10	5.19178	0.0127441
																CV-A10	5.21918	0.0126882
																CV-A10	5.24658	0.0126485
																CV-A10	5.27397	0.0126183
																CV-A10	5.30137	0.0126057
																CV-A10	5.32877	0.0126038
																CV-A10	5.35616	0.0126098
																CV-A10	5.38356	0.0126323
																CV-A10	5.41096	0.012661
																CV-A10	5.43836	0.012698
																CV-A10	5.46575	0.0127459
																CV-A10	5.49315	0.0127986
																CV-A10	5.52055	0.0128591
																CV-A10	5.54795	0.0129261
																CV-A10	5.57534	0.0129966
																CV-A10	5.60274	0.0130736
																CV-A10	5.63014	0.0131538
																CV-A10	5.65753	0.0132365
																CV-A10	5.68493	0.0133235
																CV-A10	5.71233	0.0134117
																CV-A10	5.73973	0.0135015
																CV-A10	5.76712	0.0135927
																CV-A10	5.79452	0.0136841
																CV-A10	5.82192	0.0137757
																CV-A10	5.84932	0.0138667
																CV-A10	5.87671	0.0139572
																CV-A10	5.90411	0.0140459
																CV-A10	5.93151	0.0141331
																CV-A10	5.9589	0.0142189
																CV-A10	5.9863	0.014301
																CV-A10	6.0137	0.0143811
																CV-A10	6.0411	0.0144586
																CV-A10	6.06849	0.0145315
																CV-A10	6.09589	0.014602
																CV-A10	6.12329	0.0146683
																CV-A10	6.15068	0.0147299
																CV-A10	6.17808	0.0147888
																CV-A10	6.20548	0.0148417
																CV-A10	6.23288	0.0148904
																CV-A10	6.26027	0.0149361
																CV-A10	6.28767	0.0149741
																CV-A10	6.31507	0.0150088
																CV-A10	6.34247	0.015039
																CV-A10	6.36986	0.0150624
																CV-A10	6.39726	0.0150824
																CV-A10	6.42466	0.0150965
																CV-A10	6.45205	0.0151049
																CV-A10	6.47945	0.0151097
																CV-A10	6.50685	0.0151076
																CV-A10	6.53425	0.0151008
																CV-A10	6.56164	0.0150906
																CV-A10	6.58904	0.0150724
																CV-A10	6.61644	0.0150508
																CV-A10	6.64384	0.0150247
																CV-A10	6.67123	0.0149919
																CV-A10	6.69863	0.014956
																CV-A10	6.72603	0.0149147
																CV-A10	6.75342	0.0148681
																CV-A10	6.78082	0.0148184
																CV-A10	6.80822	0.0147627
																CV-A10	6.83562	0.0147031
																CV-A10	6.86301	0.0146406
																CV-A10	6.89041	0.0145714
																CV-A10	6.91781	0.0144996
																CV-A10	6.94521	0.0144242
																CV-A10	6.9726	0.0143436
																CV-A10	7	0.0142605
																CV-A10	7.0274	0.0141733
																CV-A10	7.05479	0.0140822
																CV-A10	7.08219	0.0139887
																CV-A10	7.10959	0.0138908
																CV-A10	7.13699	0.01379
																CV-A10	7.16438	0.0136871
																CV-A10	7.19178	0.0135795
																CV-A10	7.21918	0.01347
																CV-A10	7.24658	0.013358
																CV-A10	7.27397	0.0132423
																CV-A10	7.30137	0.0131249
																CV-A10	7.32877	0.0130047
																CV-A10	7.35616	0.0128818
																CV-A10	7.38356	0.0127572
																CV-A10	7.41096	0.0126297
																CV-A10	7.43836	0.0125002
																CV-A10	7.46575	0.0123692
																CV-A10	7.49315	0.0122351
																CV-A10	7.52055	0.0120998
																CV-A10	7.54795	0.0119627
																CV-A10	7.57534	0.0118232
																CV-A10	7.60274	0.0116826
																CV-A10	7.63014	0.0115401
																CV-A10	7.65753	0.0113958
																CV-A10	7.68493	0.0112505
																CV-A10	7.71233	0.0111032
																CV-A10	7.73973	0.0109547
																CV-A10	7.76712	0.0108052
																CV-A10	7.79452	0.0106538
																CV-A10	7.82192	0.0105016
																CV-A10	7.84932	0.0103483
																CV-A10	7.87671	0.0101937
																CV-A10	7.90411	0.0100383
																CV-A10	7.93151	0.00988185
																CV-A10	7.9589	0.00972445
																CV-A10	7.9863	0.00956649
																CV-A10	8.0137	0.00940752
																CV-A10	8.0411	0.00924797
																CV-A10	8.06849	0.00908799
																CV-A10	8.09589	0.00892718
																CV-A10	8.12329	0.00876609
																CV-A10	8.15068	0.00860463
																CV-A10	8.17808	0.00844278
																CV-A10	8.20548	0.00828079
																CV-A10	8.23288	0.0081186
																CV-A10	8.26027	0.00795637
																CV-A10	8.28767	0.00779415
																CV-A10	8.31507	0.00763204
																CV-A10	8.34247	0.00747013
																CV-A10	8.36986	0.00730837
																CV-A10	8.39726	0.00714717
																CV-A10	8.42466	0.00698631
																CV-A10	8.45205	0.00682589
																CV-A10	8.47945	0.00666633
																CV-A10	8.50685	0.00650726
																CV-A10	8.53425	0.00634906
																CV-A10	8.56164	0.00619189
																CV-A10	8.58904	0.00603537
																CV-A10	8.61644	0.00588028
																CV-A10	8.64384	0.00572625
																CV-A10	8.67123	0.00557303
																CV-A10	8.69863	0.00542191
																CV-A10	8.72603	0.00527176
																CV-A10	8.75342	0.00512294
																CV-A10	8.78082	0.00497625
																CV-A10	8.80822	0.0048307
																CV-A10	8.83562	0.00468708
																CV-A10	8.86301	0.00454551
																CV-A10	8.89041	0.0044052
																CV-A10	8.91781	0.00426752
																CV-A10	8.94521	0.00413169
																CV-A10	8.9726	0.00399723
																CV-A10	9	0.00386615
																CV-A10	9.0274	0.00373659
																CV-A10	9.05479	0.00360903
																CV-A10	9.08219	0.0034846
																CV-A10	9.10959	0.00336176
																CV-A10	9.13699	0.00324161
																CV-A10	9.16438	0.00312422
																CV-A10	9.19178	0.00300849
																CV-A10	9.21918	0.00289613
																CV-A10	9.24658	0.00278607
																CV-A10	9.27397	0.00267772
																CV-A10	9.30137	0.00257343
																CV-A10	9.32877	0.00247089
																CV-A10	9.35616	0.00237069
																CV-A10	9.38356	0.00227402
																CV-A10	9.41096	0.00217911
																CV-A10	9.43836	0.00208714
																CV-A10	9.46575	0.00199811
																CV-A10	9.49315	0.00191084
																CV-A10	9.52055	0.00182707
																CV-A10	9.54795	0.00174561
																CV-A10	9.57534	0.00166589
																CV-A10	9.60274	0.00159017
																CV-A10	9.63014	0.00151613
																CV-A10	9.65753	0.00144435
																CV-A10	9.68493	0.00137587
																CV-A10	9.71233	0.00130903
																CV-A10	9.73973	0.00124489
																CV-A10	9.76712	0.00118339
																CV-A10	9.79452	0.00112345
																CV-A10	9.82192	0.00106658
																CV-A10	9.84932	0.00101171
																CV-A10	9.87671	0.00095832
																CV-A10	9.90411	0.000908298
																CV-A10	9.93151	0.000859665
																CV-A10	9.9589	0.000812885
																CV-A10	9.9863	0.000768779
																CV-A4	0.0234834	0.205934
																CV-A4	0.0528376	0.210063
																CV-A4	0.0821918	0.214151
																CV-A4	0.111546	0.218203
																CV-A4	0.1409	0.222164
																CV-A4	0.170254	0.226076
																CV-A4	0.199609	0.229932
																CV-A4	0.228963	0.233677
																CV-A4	0.258317	0.237361
																CV-A4	0.287671	0.240965
																CV-A4	0.317025	0.244443
																CV-A4	0.34638	0.247847
																CV-A4	0.375734	0.251146
																CV-A4	0.405088	0.254307
																CV-A4	0.434442	0.257385
																CV-A4	0.463796	0.260327
																CV-A4	0.493151	0.263127
																CV-A4	0.522505	0.265832
																CV-A4	0.551859	0.268373
																CV-A4	0.581213	0.27077
																CV-A4	0.610568	0.273065
																CV-A4	0.639922	0.275165
																CV-A4	0.669276	0.277125
																CV-A4	0.69863	0.278975
																CV-A4	0.727984	0.280602
																CV-A4	0.757339	0.282098
																CV-A4	0.786693	0.283478
																CV-A4	0.816047	0.284608
																CV-A4	0.845401	0.28562
																CV-A4	0.874755	0.286496
																CV-A4	0.90411	0.287132
																CV-A4	0.933464	0.287648
																CV-A4	0.962818	0.28801
																CV-A4	0.992172	0.288148
																CV-A4	1.02153	0.288167
																CV-A4	1.05088	0.288015
																CV-A4	1.08023	0.28766
																CV-A4	1.10959	0.287187
																CV-A4	1.13894	0.286532
																CV-A4	1.1683	0.285697
																CV-A4	1.19765	0.284749
																CV-A4	1.22701	0.28361
																CV-A4	1.25636	0.282317
																CV-A4	1.28571	0.280916
																CV-A4	1.31507	0.279323
																CV-A4	1.34442	0.2776
																CV-A4	1.37378	0.275779
																CV-A4	1.40313	0.273766
																CV-A4	1.43249	0.271651
																CV-A4	1.46184	0.269445
																CV-A4	1.49119	0.267057
																CV-A4	1.52055	0.26459
																CV-A4	1.5499	0.262032
																CV-A4	1.57926	0.259327
																CV-A4	1.60861	0.256553
																CV-A4	1.63796	0.253693
																CV-A4	1.66732	0.250718
																CV-A4	1.69667	0.247687
																CV-A4	1.72603	0.244577
																CV-A4	1.75538	0.241382
																CV-A4	1.78474	0.238143
																CV-A4	1.81409	0.234836
																CV-A4	1.84344	0.231473
																CV-A4	1.8728	0.228075
																CV-A4	1.90215	0.224625
																CV-A4	1.93151	0.221141
																CV-A4	1.96086	0.217633
																CV-A4	1.99022	0.214092
																CV-A4	2.01957	0.210533
																CV-A4	2.04892	0.206962
																CV-A4	2.07828	0.203376
																CV-A4	2.10763	0.199787
																CV-A4	2.13699	0.196196
																CV-A4	2.16634	0.19261
																CV-A4	2.19569	0.18903
																CV-A4	2.22505	0.185458
																CV-A4	2.2544	0.181909
																CV-A4	2.28376	0.178374
																CV-A4	2.31311	0.174857
																CV-A4	2.34247	0.171376
																CV-A4	2.37182	0.167915
																CV-A4	2.40117	0.164485
																CV-A4	2.43053	0.161097
																CV-A4	2.45988	0.157734
																CV-A4	2.48924	0.154415
																CV-A4	2.51859	0.151141
																CV-A4	2.54795	0.147898
																CV-A4	2.5773	0.144708
																CV-A4	2.60665	0.141564
																CV-A4	2.63601	0.138454
																CV-A4	2.66536	0.135407
																CV-A4	2.69472	0.132404
																CV-A4	2.72407	0.129437
																CV-A4	2.75342	0.126541
																CV-A4	2.78278	0.123686
																CV-A4	2.81213	0.120868
																CV-A4	2.84149	0.118127
																CV-A4	2.87084	0.115423
																CV-A4	2.9002	0.11276
																CV-A4	2.92955	0.110169
																CV-A4	2.9589	0.107615
																CV-A4	2.98826	0.105107
																CV-A4	3.01761	0.102665
																CV-A4	3.04697	0.100257
																CV-A4	3.07632	0.0978994
																CV-A4	3.10568	0.0956003
																CV-A4	3.13503	0.0933348
																CV-A4	3.16438	0.0911216
																CV-A4	3.19374	0.0889594
																CV-A4	3.22309	0.0868292
																CV-A4	3.25245	0.0847531
																CV-A4	3.2818	0.0827206
																CV-A4	3.31115	0.0807183
																CV-A4	3.34051	0.078771
																CV-A4	3.36986	0.0768603
																CV-A4	3.39922	0.0749781
																CV-A4	3.42857	0.0731509
																CV-A4	3.45793	0.0713541
																CV-A4	3.48728	0.0695839
																CV-A4	3.51663	0.0678684
																CV-A4	3.54599	0.0661777
																CV-A4	3.57534	0.064515
																CV-A4	3.6047	0.0628999
																CV-A4	3.63405	0.0613078
																CV-A4	3.66341	0.0597451
																CV-A4	3.69276	0.0582234
																CV-A4	3.72211	0.0567231
																CV-A4	3.75147	0.0552534
																CV-A4	3.78082	0.0538189
																CV-A4	3.81018	0.0524046
																CV-A4	3.83953	0.0510216
																CV-A4	3.86888	0.0496691
																CV-A4	3.89824	0.0483356
																CV-A4	3.92759	0.0470343
																CV-A4	3.95695	0.0457591
																CV-A4	3.9863	0.0445021
																CV-A4	4.01566	0.0432783
																CV-A4	4.04501	0.0420769
																CV-A4	4.07436	0.040893
																CV-A4	4.10372	0.0397433
																CV-A4	4.13307	0.0386129
																CV-A4	4.16243	0.0374993
																CV-A4	4.19178	0.0364212
																CV-A4	4.22114	0.0353596
																CV-A4	4.25049	0.0343167
																CV-A4	4.27984	0.0333062
																CV-A4	4.3092	0.0323119
																CV-A4	4.33855	0.0313382
																CV-A4	4.36791	0.0303943
																CV-A4	4.39726	0.0294662
																CV-A4	4.42661	0.0285609
																CV-A4	4.45597	0.0276827
																CV-A4	4.48532	0.0268204
																CV-A4	4.51468	0.0259829
																CV-A4	4.54403	0.0251703
																CV-A4	4.57339	0.0243734
																CV-A4	4.60274	0.0236036
																CV-A4	4.63209	0.0228562
																CV-A4	4.66145	0.0221247
																CV-A4	4.6908	0.0214224
																CV-A4	4.72016	0.0207404
																CV-A4	4.74951	0.0200741
																CV-A4	4.77886	0.0194394
																CV-A4	4.80822	0.0188226
																CV-A4	4.83757	0.0182216
																CV-A4	4.86693	0.0176542
																CV-A4	4.89628	0.0171025
																CV-A4	4.92564	0.0165687
																CV-A4	4.95499	0.0160662
																CV-A4	4.98434	0.0155792
																CV-A4	5.0137	0.0151122
																CV-A4	5.04305	0.0146739
																CV-A4	5.07241	0.0142509
																CV-A4	5.10176	0.0138498
																CV-A4	5.13112	0.0134748
																CV-A4	5.16047	0.0131148
																CV-A4	5.18982	0.0127785
																CV-A4	5.21918	0.0124654
																CV-A4	5.24853	0.012167
																CV-A4	5.27789	0.0118935
																CV-A4	5.30724	0.0116406
																CV-A4	5.33659	0.0114018
																CV-A4	5.36595	0.0111891
																CV-A4	5.3953	0.0109939
																CV-A4	5.42466	0.0108123
																CV-A4	5.45401	0.0106574
																CV-A4	5.48337	0.0105172
																CV-A4	5.51272	0.0103899
																CV-A4	5.54207	0.0102893
																CV-A4	5.57143	0.0102007
																CV-A4	5.60078	0.0101258
																CV-A4	5.63014	0.0100739
																CV-A4	5.65949	0.010033
																CV-A4	5.68885	0.0100061
																CV-A4	5.7182	0.00999852
																CV-A4	5.74755	0.0100009
																CV-A4	5.77691	0.0100172
																CV-A4	5.80626	0.0100491
																CV-A4	5.83562	0.0100899
																CV-A4	5.86497	0.0101439
																CV-A4	5.89432	0.0102102
																CV-A4	5.92368	0.0102841
																CV-A4	5.95303	0.0103701
																CV-A4	5.98239	0.0104652
																CV-A4	6.01174	0.0105665
																CV-A4	6.0411	0.0106784
																CV-A4	6.07045	0.0107965
																CV-A4	6.0998	0.0109195
																CV-A4	6.12916	0.0110508
																CV-A4	6.15851	0.011186
																CV-A4	6.18787	0.0113247
																CV-A4	6.21722	0.0114691
																CV-A4	6.24658	0.0116154
																CV-A4	6.27593	0.011764
																CV-A4	6.30528	0.0119149
																CV-A4	6.33464	0.0120665
																CV-A4	6.36399	0.0122187
																CV-A4	6.39335	0.0123705
																CV-A4	6.4227	0.0125217
																CV-A4	6.45205	0.0126716
																CV-A4	6.48141	0.012819
																CV-A4	6.51076	0.0129645
																CV-A4	6.54012	0.0131067
																CV-A4	6.56947	0.0132446
																CV-A4	6.59883	0.0133797
																CV-A4	6.62818	0.0135092
																CV-A4	6.65753	0.0136335
																CV-A4	6.68689	0.0137539
																CV-A4	6.71624	0.0138667
																CV-A4	6.7456	0.0139736
																CV-A4	6.77495	0.0140759
																CV-A4	6.80431	0.0141685
																CV-A4	6.83366	0.0142552
																CV-A4	6.86301	0.0143367
																CV-A4	6.89237	0.0144067
																CV-A4	6.92172	0.0144711
																CV-A4	6.95108	0.0145291
																CV-A4	6.98043	0.0145758
																CV-A4	7.00978	0.0146166
																CV-A4	7.03914	0.0146501
																CV-A4	7.06849	0.0146728
																CV-A4	7.09785	0.0146898
																CV-A4	7.1272	0.0146985
																CV-A4	7.15656	0.0146975
																CV-A4	7.18591	0.0146909
																CV-A4	7.21526	0.0146756
																CV-A4	7.24462	0.0146518
																CV-A4	7.27397	0.0146228
																CV-A4	7.30333	0.0145849
																CV-A4	7.33268	0.01454
																CV-A4	7.36204	0.0144902
																CV-A4	7.39139	0.0144319
																CV-A4	7.42074	0.014368
																CV-A4	7.4501	0.0142997
																CV-A4	7.47945	0.0142235
																CV-A4	7.50881	0.0141431
																CV-A4	7.53816	0.0140591
																CV-A4	7.56751	0.013968
																CV-A4	7.59687	0.0138739
																CV-A4	7.62622	0.0137765
																CV-A4	7.65558	0.013674
																CV-A4	7.68493	0.0135692
																CV-A4	7.71429	0.0134616
																CV-A4	7.74364	0.0133506
																CV-A4	7.77299	0.013238
																CV-A4	7.80235	0.0131232
																CV-A4	7.8317	0.0130065
																CV-A4	7.86106	0.0128889
																CV-A4	7.89041	0.0127699
																CV-A4	7.91977	0.01265
																CV-A4	7.94912	0.0125297
																CV-A4	7.97847	0.012409
																CV-A4	8.00783	0.0122882
																CV-A4	8.03718	0.0121674
																CV-A4	8.06654	0.012047
																CV-A4	8.09589	0.011927
																CV-A4	8.12524	0.0118074
																CV-A4	8.1546	0.0116888
																CV-A4	8.18395	0.011571
																CV-A4	8.21331	0.0114538
																CV-A4	8.24266	0.0113382
																CV-A4	8.27202	0.0112233
																CV-A4	8.30137	0.0111093
																CV-A4	8.33072	0.0109969
																CV-A4	8.36008	0.0108854
																CV-A4	8.38943	0.0107748
																CV-A4	8.41879	0.0106658
																CV-A4	8.44814	0.0105574
																CV-A4	8.4775	0.0104501
																CV-A4	8.50685	0.0103439
																CV-A4	8.5362	0.0102384
																CV-A4	8.56556	0.0101337
																CV-A4	8.59491	0.0100297
																CV-A4	8.62427	0.00992613
																CV-A4	8.65362	0.00982312
																CV-A4	8.68297	0.0097204
																CV-A4	8.71233	0.00961785
																CV-A4	8.74168	0.00951542
																CV-A4	8.77104	0.00941289
																CV-A4	8.80039	0.00931026
																CV-A4	8.82975	0.0092072
																CV-A4	8.8591	0.00910374
																CV-A4	8.88845	0.00899993
																CV-A4	8.91781	0.00889507
																CV-A4	8.94716	0.0087896
																CV-A4	8.97652	0.00868343
																CV-A4	9.00587	0.00857582
																CV-A4	9.03523	0.0084674
																CV-A4	9.06458	0.00835792
																CV-A4	9.09393	0.00824675
																CV-A4	9.12329	0.00813462
																CV-A4	9.15264	0.0080211
																CV-A4	9.182	0.0079058
																CV-A4	9.21135	0.00778946
																CV-A4	9.2407	0.00767144
																CV-A4	9.27006	0.00755172
																CV-A4	9.29941	0.00743092
																CV-A4	9.32877	0.00730828
																CV-A4	9.35812	0.00718413
																CV-A4	9.38748	0.00705894
																CV-A4	9.41683	0.00693187
																CV-A4	9.44618	0.00680357
																CV-A4	9.47554	0.00667433
																CV-A4	9.50489	0.00654333
																CV-A4	9.53425	0.00641143
																CV-A4	9.5636	0.00627874
																CV-A4	9.59295	0.00614459
																CV-A4	9.62231	0.00600988
																CV-A4	9.65166	0.00587453
																CV-A4	9.68102	0.00573831
																CV-A4	9.71037	0.00560178
																CV-A4	9.73973	0.00546486
																CV-A4	9.76908	0.00532768
																CV-A4	9.79843	0.00519045
																CV-A4	9.82779	0.00505323
																CV-A4	9.85714	0.00491629
																CV-A4	9.8865	0.00477959
																CV-A4	9.91585	0.0046434
																CV-A4	9.94521	0.00450795
																CV-A4	9.97456	0.00437305
																CV-A2	0.00195695	0.202185
																CV-A2	0.0273973	0.206149
																CV-A2	0.0528376	0.210085
																CV-A2	0.0782779	0.214006
																CV-A2	0.103718	0.217904
																CV-A2	0.129159	0.221764
																CV-A2	0.154599	0.225603
																CV-A2	0.180039	0.229392
																CV-A2	0.205479	0.233143
																CV-A2	0.23092	0.236861
																CV-A2	0.25636	0.240504
																CV-A2	0.2818	0.244113
																CV-A2	0.307241	0.247658
																CV-A2	0.332681	0.251132
																CV-A2	0.358121	0.254565
																CV-A2	0.383562	0.257894
																CV-A2	0.409002	0.261166
																CV-A2	0.434442	0.264371
																CV-A2	0.459883	0.267463
																CV-A2	0.485323	0.270502
																CV-A2	0.510763	0.27343
																CV-A2	0.536204	0.276263
																CV-A2	0.561644	0.279038
																CV-A2	0.587084	0.281651
																CV-A2	0.612524	0.284198
																CV-A2	0.637965	0.28664
																CV-A2	0.663405	0.288944
																CV-A2	0.688845	0.291179
																CV-A2	0.714286	0.293256
																CV-A2	0.739726	0.29523
																CV-A2	0.765166	0.297114
																CV-A2	0.790607	0.298814
																CV-A2	0.816047	0.300436
																CV-A2	0.841487	0.301916
																CV-A2	0.866928	0.303251
																CV-A2	0.892368	0.304505
																CV-A2	0.917808	0.305562
																CV-A2	0.943249	0.306519
																CV-A2	0.968689	0.30736
																CV-A2	0.994129	0.308014
																CV-A2	1.01957	0.308585
																CV-A2	1.04501	0.308985
																CV-A2	1.07045	0.309249
																CV-A2	1.09589	0.309427
																CV-A2	1.12133	0.309384
																CV-A2	1.14677	0.309256
																CV-A2	1.17221	0.308992
																CV-A2	1.19765	0.308559
																CV-A2	1.22309	0.308043
																CV-A2	1.24853	0.307343
																CV-A2	1.27397	0.306529
																CV-A2	1.29941	0.305615
																CV-A2	1.32485	0.304509
																CV-A2	1.35029	0.303323
																CV-A2	1.37573	0.301996
																CV-A2	1.40117	0.300531
																CV-A2	1.42661	0.298989
																CV-A2	1.45205	0.297269
																CV-A2	1.4775	0.295464
																CV-A2	1.50294	0.293557
																CV-A2	1.52838	0.2915
																CV-A2	1.55382	0.289375
																CV-A2	1.57926	0.287118
																CV-A2	1.6047	0.284762
																CV-A2	1.63014	0.282342
																CV-A2	1.65558	0.279769
																CV-A2	1.68102	0.277139
																CV-A2	1.70646	0.274421
																CV-A2	1.7319	0.271598
																CV-A2	1.75734	0.268725
																CV-A2	1.78278	0.265746
																CV-A2	1.80822	0.262704
																CV-A2	1.83366	0.259609
																CV-A2	1.8591	0.256416
																CV-A2	1.88454	0.253186
																CV-A2	1.90998	0.249891
																CV-A2	1.93542	0.246536
																CV-A2	1.96086	0.24315
																CV-A2	1.9863	0.239695
																CV-A2	2.01174	0.236211
																CV-A2	2.03718	0.232692
																CV-A2	2.06262	0.229127
																CV-A2	2.08806	0.225545
																CV-A2	2.1135	0.221929
																CV-A2	2.13894	0.218292
																CV-A2	2.16438	0.214642
																CV-A2	2.18982	0.210968
																CV-A2	2.21526	0.207289
																CV-A2	2.2407	0.203601
																CV-A2	2.26614	0.199909
																CV-A2	2.29159	0.196216
																CV-A2	2.31703	0.192526
																CV-A2	2.34247	0.188843
																CV-A2	2.36791	0.185166
																CV-A2	2.39335	0.181507
																CV-A2	2.41879	0.177859
																CV-A2	2.44423	0.17423
																CV-A2	2.46967	0.170626
																CV-A2	2.49511	0.167035
																CV-A2	2.52055	0.163484
																CV-A2	2.54599	0.159956
																CV-A2	2.57143	0.156453
																CV-A2	2.59687	0.152997
																CV-A2	2.62231	0.149563
																CV-A2	2.64775	0.146176
																CV-A2	2.67319	0.142828
																CV-A2	2.69863	0.139506
																CV-A2	2.72407	0.136253
																CV-A2	2.74951	0.133029
																CV-A2	2.77495	0.12985
																CV-A2	2.80039	0.12673
																CV-A2	2.82583	0.123641
																CV-A2	2.85127	0.120619
																CV-A2	2.87671	0.117642
																CV-A2	2.90215	0.114703
																CV-A2	2.92759	0.111843
																CV-A2	2.95303	0.109016
																CV-A2	2.97847	0.106249
																CV-A2	3.00391	0.103543
																CV-A2	3.02935	0.100871
																CV-A2	3.05479	0.0982806
																CV-A2	3.08023	0.0957316
																CV-A2	3.10568	0.0932305
																CV-A2	3.13112	0.0908051
																CV-A2	3.15656	0.0884139
																CV-A2	3.182	0.0860912
																CV-A2	3.20744	0.0838229
																CV-A2	3.23288	0.0815886
																CV-A2	3.25832	0.0794417
																CV-A2	3.28376	0.077328
																CV-A2	3.3092	0.0752673
																CV-A2	3.33464	0.0732718
																CV-A2	3.36008	0.0713086
																CV-A2	3.38552	0.0694157
																CV-A2	3.41096	0.0675663
																CV-A2	3.4364	0.0657544
																CV-A2	3.46184	0.0640152
																CV-A2	3.48728	0.0623057
																CV-A2	3.51272	0.0606492
																CV-A2	3.53816	0.059044
																CV-A2	3.5636	0.0574672
																CV-A2	3.58904	0.0559564
																CV-A2	3.61448	0.0544774
																CV-A2	3.63992	0.0530355
																CV-A2	3.66536	0.0516496
																CV-A2	3.6908	0.0502885
																CV-A2	3.71624	0.0489762
																CV-A2	3.74168	0.0477012
																CV-A2	3.76712	0.0464495
																CV-A2	3.79256	0.0452556
																CV-A2	3.818	0.0440829
																CV-A2	3.84344	0.0429441
																CV-A2	3.86888	0.0418454
																CV-A2	3.89432	0.0407665
																CV-A2	3.91977	0.0397295
																CV-A2	3.94521	0.0387177
																CV-A2	3.97065	0.0377277
																CV-A2	3.99609	0.0367786
																CV-A2	4.02153	0.0358458
																CV-A2	4.04697	0.034942
																CV-A2	4.07241	0.0340656
																CV-A2	4.09785	0.0332042
																CV-A2	4.12329	0.0323772
																CV-A2	4.14873	0.0315664
																CV-A2	4.17417	0.0307746
																CV-A2	4.19961	0.0300107
																CV-A2	4.22505	0.0292592
																CV-A2	4.25049	0.0285317
																CV-A2	4.27593	0.0278223
																CV-A2	4.30137	0.0271242
																CV-A2	4.32681	0.026454
																CV-A2	4.35225	0.0257939
																CV-A2	4.37769	0.02515
																CV-A2	4.40313	0.0245253
																CV-A2	4.42857	0.02391
																CV-A2	4.45401	0.0233148
																CV-A2	4.47945	0.0227318
																CV-A2	4.50489	0.0221592
																CV-A2	4.53033	0.0216066
																CV-A2	4.55577	0.021062
																CV-A2	4.58121	0.0205318
																CV-A2	4.60665	0.0200155
																CV-A2	4.63209	0.0195068
																CV-A2	4.65753	0.019016
																CV-A2	4.68297	0.0185338
																CV-A2	4.70841	0.0180617
																CV-A2	4.73386	0.0176052
																CV-A2	4.7593	0.0171555
																CV-A2	4.78474	0.0167197
																CV-A2	4.81018	0.0162946
																CV-A2	4.83562	0.0158763
																CV-A2	4.86106	0.0154754
																CV-A2	4.8865	0.015081
																CV-A2	4.91194	0.0146972
																CV-A2	4.93738	0.0143263
																CV-A2	4.96282	0.013962
																CV-A2	4.98826	0.0136119
																CV-A2	5.0137	0.0132708
																CV-A2	5.03914	0.0129375
																CV-A2	5.06458	0.0126195
																CV-A2	5.09002	0.0123078
																CV-A2	5.11546	0.0120077
																CV-A2	5.1409	0.0117189
																CV-A2	5.16634	0.0114365
																CV-A2	5.19178	0.0111693
																CV-A2	5.21722	0.0109097
																CV-A2	5.24266	0.0106588
																CV-A2	5.2681	0.0104217
																CV-A2	5.29354	0.0101909
																CV-A2	5.31898	0.00997247
																CV-A2	5.34442	0.00976392
																CV-A2	5.36986	0.00956153
																CV-A2	5.3953	0.009375
																CV-A2	5.42074	0.0091945
																CV-A2	5.44618	0.00902362
																CV-A2	5.47162	0.00886461
																CV-A2	5.49706	0.00871148
																CV-A2	5.5225	0.00857117
																CV-A2	5.54795	0.00843883
																CV-A2	5.57339	0.00831334
																CV-A2	5.59883	0.00820119
																CV-A2	5.62427	0.00809447
																CV-A2	5.64971	0.00799749
																CV-A2	5.67515	0.00790992
																CV-A2	5.70059	0.00782754
																CV-A2	5.72603	0.00775727
																CV-A2	5.75147	0.0076928
																CV-A2	5.77691	0.0076351
																CV-A2	5.80235	0.00758755
																CV-A2	5.82779	0.00754447
																CV-A2	5.85323	0.00751014
																CV-A2	5.87867	0.00748242
																CV-A2	5.90411	0.00745882
																CV-A2	5.92955	0.00744527
																CV-A2	5.95499	0.00743529
																CV-A2	5.98043	0.00743106
																CV-A2	6.00587	0.00743342
																CV-A2	6.03131	0.00743895
																CV-A2	6.05675	0.00745109
																CV-A2	6.08219	0.007467
																CV-A2	6.10763	0.00748615
																CV-A2	6.13307	0.00751102
																CV-A2	6.15851	0.00753803
																CV-A2	6.18395	0.00756876
																CV-A2	6.20939	0.00760264
																CV-A2	6.23483	0.00763821
																CV-A2	6.26027	0.00767722
																CV-A2	6.28571	0.00771757
																CV-A2	6.31115	0.00775947
																CV-A2	6.33659	0.00780312
																CV-A2	6.36204	0.00784738
																CV-A2	6.38748	0.00789262
																CV-A2	6.41292	0.00793813
																CV-A2	6.43836	0.00798383
																CV-A2	6.4638	0.00802921
																CV-A2	6.48924	0.00807418
																CV-A2	6.51468	0.00811849
																CV-A2	6.54012	0.00816143
																CV-A2	6.56556	0.00820358
																CV-A2	6.591	0.00824363
																CV-A2	6.61644	0.00828198
																CV-A2	6.64188	0.00831889
																CV-A2	6.66732	0.00835234
																CV-A2	6.69276	0.00838417
																CV-A2	6.7182	0.00841301
																CV-A2	6.74364	0.00843849
																CV-A2	6.76908	0.00846207
																CV-A2	6.79452	0.00848072
																CV-A2	6.81996	0.00849672
																CV-A2	6.8454	0.00850962
																CV-A2	6.87084	0.00851733
																CV-A2	6.89628	0.0085226
																CV-A2	6.92172	0.0085229
																CV-A2	6.94716	0.00851906
																CV-A2	6.9726	0.00851264
																CV-A2	6.99804	0.00849927
																CV-A2	7.02348	0.00848316
																CV-A2	7.04892	0.00846269
																CV-A2	7.07436	0.00843667
																CV-A2	7.0998	0.00840786
																CV-A2	7.12524	0.00837292
																CV-A2	7.15068	0.00833406
																CV-A2	7.17613	0.00829185
																CV-A2	7.20157	0.00824299
																CV-A2	7.22701	0.00819138
																CV-A2	7.25245	0.00813485
																CV-A2	7.27789	0.00807351
																CV-A2	7.30333	0.0080095
																CV-A2	7.32877	0.00793924
																CV-A2	7.35421	0.00786597
																CV-A2	7.37965	0.00778918
																CV-A2	7.40509	0.0077071
																CV-A2	7.43053	0.00762268
																CV-A2	7.45597	0.00753368
																CV-A2	7.48141	0.00744124
																CV-A2	7.50685	0.00734663
																CV-A2	7.53229	0.00724679
																CV-A2	7.55773	0.00714508
																CV-A2	7.58317	0.0070404
																CV-A2	7.60861	0.00693231
																CV-A2	7.63405	0.00682258
																CV-A2	7.65949	0.00670947
																CV-A2	7.68493	0.00659445
																CV-A2	7.71037	0.0064778
																CV-A2	7.73581	0.00635829
																CV-A2	7.76125	0.00623774
																CV-A2	7.78669	0.00611537
																CV-A2	7.81213	0.00599149
																CV-A2	7.83757	0.00586683
																CV-A2	7.86301	0.00574059
																CV-A2	7.88845	0.00561378
																CV-A2	7.91389	0.0054863
																CV-A2	7.93933	0.00535815
																CV-A2	7.96477	0.0052298
																CV-A2	7.99022	0.00510117
																CV-A2	8.01566	0.0049726
																CV-A2	8.0411	0.00484405
																CV-A2	8.06654	0.00471599
																CV-A2	8.09198	0.00458827
																CV-A2	8.11742	0.00446109
																CV-A2	8.14286	0.00433488
																CV-A2	8.1683	0.00420919
																CV-A2	8.19374	0.00408487
																CV-A2	8.21918	0.00396158
																CV-A2	8.24462	0.00383918
																CV-A2	8.27006	0.00371885
																CV-A2	8.2955	0.00359945
																CV-A2	8.32094	0.0034818
																CV-A2	8.34638	0.00336605
																CV-A2	8.37182	0.00325138
																CV-A2	8.39726	0.00313947
																CV-A2	8.4227	0.00302903
																CV-A2	8.44814	0.00292031
																CV-A2	8.47358	0.00281442
																CV-A2	8.49902	0.00270986
																CV-A2	8.52446	0.00260799
																CV-A2	8.5499	0.00250835
																CV-A2	8.57534	0.0024101
																CV-A2	8.60078	0.00231557
																CV-A2	8.62622	0.0022225
																CV-A2	8.65166	0.00213176
																CV-A2	8.6771	0.00204397
																CV-A2	8.70254	0.00195766
																CV-A2	8.72798	0.00187462
																CV-A2	8.75342	0.00179367
																CV-A2	8.77886	0.0017145
																CV-A2	8.80431	0.0016389
																CV-A2	8.82975	0.00156477
																CV-A2	8.85519	0.00149329
																CV-A2	8.88063	0.00142443
																CV-A2	8.90607	0.00135701
																CV-A2	8.93151	0.00129303
																CV-A2	8.95695	0.00123073
																CV-A2	8.98239	0.0011704
																CV-A2	9.00783	0.00111307
																CV-A2	9.03327	0.00105709
																CV-A2	9.05871	0.00100377
																CV-A2	9.08415	0.000952513
																CV-A2	9.10959	0.000902545
																CV-A2	9.13503	0.000855816
																CV-A2	9.16047	0.000810287
																CV-A2	9.18591	0.000766677
																CV-A2	9.21135	0.000725369
																CV-A2	9.23679	0.000685193
[truncated: 314 more rows]

## Sheet: S5 Fig_data
S5 Fig
Serotype	Extreme of the lower whisker	Lower hinge	Median	Upper hinge	Extreme of the upper whisker
EV-A71	37.7	38.6	39	39.3	40.2
CV-A4	38.2	39	39.4	39.65	40
CV-A2	38.3	39.05	39.5	40	41
CV-A10	38.2	38.9	39.3	39.6	40.3
CV-A6	37.8	38.8	39.2	39.5	40.5
CV-A16	37.5	38.4	38.8	39.1	40

## Sheet: S7 Fig_Data
S7 Fig
Variable	Severity	Day_Interval	Lower_Hinge	Median	Upper_Hinge
White blood cell	CNS	Within 5d after illness	8.41	10.855	13.68
White blood cell	CNS	Beyond 5d after illness	8.01	10.46	12.7
White blood cell	No CNS	Within 5d after illness	8.46	10.75	13.505
White blood cell	No CNS	Beyond 5d after illness	7.58	9.295	11.335
Neutrophil	CNS	Within 5d after illness	3.88	6.275	8.73
Neutrophil	CNS	Beyond 5d after illness	3.2	4.77	6.53
Neutrophil	No CNS	Within 5d after illness	3.99	5.83	8.18
Neutrophil	No CNS	Beyond 5d after illness	2.43	3.71	5
Lymphocyte	CNS	Within 5d after illness	2.31	3.065	4.55
Lymphocyte	CNS	Beyond 5d after illness	2.49	4.255	6.22
Lymphocyte	No CNS	Within 5d after illness	2.67	3.58	4.66
Lymphocyte	No CNS	Beyond 5d after illness	3.16	4.375	5.555
Monocyte	CNS	Within 5d after illness	0.41	0.605	0.77
Monocyte	CNS	Beyond 5d after illness	0.36	0.525	0.81
Monocyte	No CNS	Within 5d after illness	0.495	0.73	0.97
Monocyte	No CNS	Beyond 5d after illness	0.42	0.565	0.78
Eostrophil	CNS	Within 5d after illness	0	0.02	0.05
Eostrophil	CNS	Beyond 5d after illness	0	0.02	0.06
Eostrophil	No CNS	Within 5d after illness	0.03	0.08	0.17
Eostrophil	No CNS	Beyond 5d after illness	0.03	0.09	0.22
Platelet	CNS	Within 5d after illness	251	302.5	360
Platelet	CNS	Beyond 5d after illness	290	352.5	421
Platelet	No CNS	Within 5d after illness	228	270	322
Platelet	No CNS	Beyond 5d after illness	242	292.5	355

## Sheet: S9 Fig_Data
S9 Fig
Variable	Severity	Day_Interval	Lower_Hinge	Median	Upper_Hinge
S100 protein	CNS	Within 5d after illness	0.101	0.145	0.213
S100 protein	CNS	Beyond 5d after illness	0.0895	0.135	0.281
S100 protein	No CNS	Within 5d after illness	0.104	0.135	0.172
S100 protein	No CNS	Beyond 5d after illness	0.092	0.12	0.156
Neuron specific enolase	CNS	Within 5d after illness	16.27	20.295	26.46
Neuron specific enolase	CNS	Beyond 5d after illness	13.83	20.44	25.09
Neuron specific enolase	No CNS	Within 5d after illness	16.95	20.07	23.54
Neuron specific enolase	No CNS	Beyond 5d after illness	15.97	18.73	22.79
Creatine kinase-MB	CNS	Within 5d after illness	14	19	25
Creatine kinase-MB	CNS	Beyond 5d after illness	15	20	27
Creatine kinase-MB	No CNS	Within 5d after illness	12	16	22
Creatine kinase-MB	No CNS	Beyond 5d after illness	14	20	25.5
Alanine transferase	CNS	Within 5d after illness	13	17	29
Alanine transferase	CNS	Beyond 5d after illness	17	21	29.9
Alanine transferase	No CNS	Within 5d after illness	12	15	19
Alanine transferase	No CNS	Beyond 5d after illness	12	15	20
Serum sodium	CNS	Within 5d after illness	135	137	139
Serum sodium	CNS	Beyond 5d after illness	135	137	139
Serum sodium	No CNS	Within 5d after illness	137	138	139
Serum sodium	No CNS	Beyond 5d after illness	137	138	139
Serum chlorin	CNS	Within 5d after illness	98	99	100
Serum chlorin	CNS	Beyond 5d after illness	97.5	99	100
Serum chlorin	No CNS	Within 5d after illness	98	99	100
Serum chlorin	No CNS	Beyond 5d after illness	98	99	100

## Sheet: S11 Fig_Data
S11 Fig
Variable	Severity	Day_Interval	Lower_Hinge	Median	Upper_Hinge
Total protein	CNS	Within 5d after illness	64.45	68.1	71.95
Total protein	CNS	Beyond 5d after illness	64.9	68	74.6
Total protein	No CNS	Within 5d after illness	62.1	64.6	67.7
Total protein	No CNS	Beyond 5d after illness	63.2	65.8	69.2
Globulin	CNS	Within 5d after illness	21.1	23.4	27.7
Globulin	CNS	Beyond 5d after illness	22	24.6	30
Globulin	No CNS	Within 5d after illness	19.1	20.9	22.8
Globulin	No CNS	Beyond 5d after illness	20.4	22.5	24.5
C-reactive protein	CNS	Within 5d after illness	0.8	1.28	5.77
C-reactive protein	CNS	Beyond 5d after illness	0.8	1.28	2.89
C-reactive protein	No CNS	Within 5d after illness	0.8	3.77	17.14
C-reactive protein	No CNS	Beyond 5d after illness	1.28	1.71	5.65
Blood glucose	CNS	Within 5d after illness	4.65	5.9	6.9
Blood glucose	CNS	Beyond 5d after illness	4.95	5.7	6.55
Blood glucose	No CNS	Within 5d after illness	4.1	4.55	5.1
Blood glucose	No CNS	Beyond 5d after illness	4.1	4.7	5.1

[truncated: 4 more sheets: S8 Fig_Data, S10 Fig_Data, S12 Fig_Data, S13 Fig_Data]
